# Supplementary material for: Different Dimensions of Cognitive Style in Typical and Atypical Cognition: New Evidence and a New Measurement Tool
Source: PLoS One. 2016 May 18;11(5):e0155483. doi: 10.1371/journal.pone.0155483 (PMC4871558; doi:10.1371/journal.pone.0155483)
Supplement: S1 File — Item numbers are given, and can be crossed-referenced with S1 Table for the item wordings. Gender is coded as 0 = female; 1 = male. (XLSX) [file pone.0155483.s001.xlsx]

## Sheet: Plos submission - Study 1 - ite
gender	birthYear	ITEM00001	ITEM00002	ITEM00003	ITEM00004	ITEM00005	ITEM00006	ITEM00007	ITEM00008	ITEM00009	ITEM00010	ITEM00011	ITEM00012	ITEM00013	ITEM00014	ITEM00015	ITEM00016	ITEM00017	ITEM00018	ITEM00019	ITEM00020	ITEM00021	ITEM00022	ITEM00023	ITEM00024	ITEM00025	ITEM00026	ITEM00027	ITEM00028	ITEM00029	ITEM00030	ITEM00031	ITEM00032	ITEM00033	ITEM00034	ITEM00035	ITEM00036	ITEM00037	ITEM00038	ITEM00039	ITEM00040	ITEM00041	ITEM00042	ITEM00043	ITEM00044	ITEM00045	ITEM00046	ITEM00047	ITEM00048
0	1976	4	2	4	3	1	4	3	1	3	2	2	5	3	4	5	2	4	4	5	4	3	5	5	4	2	5	5	2	4	2	2	5	3	2	2	5	4	1	4	4	4	3	5	3	4	3	4	2
1	1970	3	1	3	2	1	4	4	1	3	2	3	4	3	4	4	3	4	4	5	2	2	5	5	5	3	5	5	3	4	5	4	5	4	3	3	3	4	2	2	4	4	4	4	1	2	4	5	1
0	1984	4	3	2	4	2	4	5	1	2	3	4	4	3	4	4	4	4	3	5	5	4	4	4	4	2	2	2	4	3	4	3	5	2	3	1	4	2	5	3	3	3	1	4	2	4	2	4	2
0	1973	2	3	4	1	1	4	3	1	3	1	1	1	5	2	5	3	2	2	5	3	4	4	3	3	2	3	4	1	1	1	1	3	5	2	4	4	3	1	1	3	3	1	5	1	4	1	1	4
0	1992	5	1	4	3	2	5	5	1	4	3	4	1	4	2	2	2	4	5	5	4	2	4	5	3	2	5	1	2	1	4	3	4	2	5	2	4	2	4	1	5	5	4	5	2	3	2	5	4
0	1966	5	2	5	1	4	4	5	1	4	2	1	4	3	2	4	4	4	4	2	4	4	4	4	4	1	4	4	1	2	4	3	4	3	4	4	4	3	5	2	3	2	2	4	3	4	3	5	1
0	1985	4	3	4	4	2	4	5	2	4	4	2	2	2	2	4	2	4	4	4	2	2	4	2	4	2	4	4	2	4	2	2	4	3	2	4	2	2	1	2	1	3	2	4	2	4	2	5	2
0	1967	4	5	2	4	2	4	5	1	1	1	2	3	1	4	4	4	1	1	5	5	5	4	5	5	1	5	2	2	2	1	1	5	1	3	2	4	5	1	1	1	1	1	4	2	3	1	5	3
0	1998	5	2	2	3	1	4	4	3	4	2	3	3	2	4	4	4	3	3	4	4	5	4	4	4	2	4	2	4	5	5	1	5	5	5	3	2	2	5	1	1	4	4	3	3	3	3	5	2
0	1983	4	2	3	4	1	3	5	2	4	3	2	5	4	4	5	3	4	3	4	4	3	4	2	5	2	5	4	3	2	2	1	4	3	4	3	4	3	5	3	3	3	4	4	3	4	3	4	3
0	1941	4	3	2	4	2	2	5	1	3	3	4	4	2	3	3	3	4	3	3	4	3	4	3	4	2	5	4	4	3	3	2	4	3	2	4	4	4	4	2	3	3	3	5	2	3	2	5	4
0	1970	4	2	1	5	4	2	5	2	4	2	4	3	2	4	3	4	2	3	4	4	4	4	4	4	2	2	2	3	2	2	3	4	4	2	3	3	2	2	2	4	4	3	5	5	2	3	5	4
0	1997	5	2	3	5	2	5	5	1	4	3	4	2	2	4	5	4	4	4	4	3	2	4	4	4	2	3	4	3	4	4	4	5	3	2	2	5	1	1	5	5	5	5	5	3	2	3	5	1
0	1994	3	1	3	2	2	4	5	2	3	2	2	3	3	3	4	4	4	5	4	4	3	4	4	3	2	4	2	1	2	4	1	4	2	3	3	4	2	3	2	2	4	3	4	3	3	2	5	3
0	1993	5	5	1	2	1	1	5	1	1	1	1	4	5	5	5	5	3	1	5	3	3	5	5	4	1	5	1	1	5	1	1	5	1	1	1	5	5	5	5	3	2	2	5	1	2	2	5	3
0	1956	2	2	3	4	4	3	3	4	2	3	2	2	2	4	1	2	4	4	3	1	2	2	2	4	2	4	5	1	2	1	2	4	2	2	4	1	5	1	1	4	4	3	2	4	4	3	4	2
0	1995	3	3	5	4	5	5	3	1	1	3	3	4	4	4	5	5	3	3	4	4	4	5	4	3	3	5	4	1	2	3	1	4	3	4	3	4	1	2	1	3	3	2	5	1	5	1	4	3
0	1991	5	2	4	3	2	3	4	2	4	3	2	3	4	3	4	3	3	4	3	2	3	4	2	3	3	5	3	2	2	4	1	4	3	3	4	4	3	2	3	2	2	1	2	2	2	3	4	4
0	1968	2	3	5	3	1	4	2	1	2	1	3	2	3	2	5	3	5	4	5	4	3	5	5	4	2	3	4	1	3	2	1	2	2	5	2	5	1	2	5	3	2	3	5	2	3	2	3	3
0	1993	1	4	2	2	2	4	5	2	2	2	1	4	3	3	3	2	4	2	4	4	4	4	1	1	4	3	3	1	1	3	1	1	1	1	1	1	4	4	1	1	1	1	1	3	2	4	3	1
0	1993	4	2	2	3	4	2	5	2	4	4	3	4	2	2	4	2	4	3	4	4	4	4	4	2	2	4	2	2	2	4	2	4	4	4	4	2	2	4	2	2	2	2	2	4	4	3	4	2
0	1993	4	5	4	1	4	1	5	5	1	3	3	3	4	2	4	3	2	3	1	5	4	2	3	4	2	4	2	3	3	4	4	5	2	4	2	1	2	2	4	1	1	1	2	3	4	3	4	2
0	1994	4	4	4	4	2	2	4	2	2	4	2	2	2	2	3	4	2	4	4	4	2	4	4	2	2	2	4	4	2	4	4	4	2	2	4	4	2	4	1	3	2	2	4	4	2	2	4	1
0	1993	1	2	5	3	2	5	1	1	2	1	2	3	4	1	5	5	4	1	2	5	3	5	5	3	1	5	4	2	1	5	1	2	2	4	1	5	2	2	4	1	3	1	4	2	3	1	3	4
0	1993	4	4	4	1	4	3	5	3	2	2	4	2	4	2	2	4	3	4	4	4	3	4	4	2	2	3	4	2	4	5	4	4	2	3	4	3	2	2	1	1	2	2	3	2	3	2	5	2
0	1994	2	3	5	1	3	3	2	2	3	2	2	4	2	2	2	2	2	3	4	4	3	4	4	1	4	3	4	2	1	4	3	4	4	2	3	3	4	2	4	2	4	2	4	2	2	2	4	3
0	1993	4	3	5	1	2	4	5	5	1	2	5	5	4	2	3	4	3	3	4	4	4	5	5	2	1	4	4	4	2	5	1	5	2	2	3	4	3	1	4	3	2	2	4	2	4	1	5	4
1	1993	4	2	3	2	2	4	2	4	3	2	1	4	5	5	5	2	4	4	4	4	4	4	2	2	2	4	2	4	4	2	2	2	2	2	4	4	4	4	4	3	3	4	2	4	4	2	2	4
0	1994	4	2	5	3	4	4	2	2	2	2	4	4	2	2	5	4	4	4	4	4	4	4	4	2	2	4	4	4	2	4	4	4	4	5	3	3	2	2	4	4	4	3	5	2	4	4	2	2
0	1992	4	4	4	4	3	4	3	1	1	1	1	4	4	3	4	4	1	1	3	3	3	4	5	2	2	5	5	4	3	4	2	4	1	4	5	5	2	1	3	1	1	1	5	4	3	1	4	3
0	1993	3	2	5	3	4	4	3	2	1	3	4	2	5	1	5	3	3	1	4	4	4	4	4	4	2	2	4	2	4	4	2	4	1	4	2	2	4	3	1	1	2	1	2	4	4	2	4	1
0	1993	4	2	4	1	2	4	4	4	1	2	4	4	2	2	3	4	4	4	4	4	4	4	4	2	2	5	4	3	5	5	5	4	2	4	2	4	4	1	2	3	4	3	4	2	4	3	4	4
0	1994	2	4	5	5	5	1	5	2	3	2	4	4	4	2	1	4	2	4	2	4	5	3	5	5	4	5	5	2	5	5	2	5	2	1	4	2	1	1	1	1	2	1	4	1	5	1	5	2
1	1992	4	2	3	4	3	4	4	1	5	2	2	5	1	3	5	3	3	4	4	5	3	4	4	2	1	2	4	2	2	2	4	4	5	3	3	5	3	5	3	4	3	3	4	3	4	3	4	3
0	1994	1	4	3	2	4	4	4	3	2	2	2	2	2	2	2	4	2	2	4	4	2	2	4	2	2	4	4	2	2	4	2	4	2	4	3	3	4	2	4	2	1	1	2	2	2	1	4	2
0	1993	5	4	4	1	4	3	4	4	4	2	2	4	2	2	4	3	2	3	2	3	3	4	2	4	2	1	4	2	2	4	2	4	4	4	2	2	2	2	4	2	2	1	4	2	3	2	4	3
0	19	2	4	3	3	2	2	3	2	3	2	2	2	3	3	4	3	2	3	3	3	2	2	3	3	4	4	3	3	3	3	4	3	3	2	3	3	5	3	3	3	3	3	4	3	2	2	2	3
1	1993	5	4	3	3	3	4	1	2	3	2	1	3	3	3	3	2	4	4	4	4	4	4	4	3	3	2	3	3	2	3	4	3	2	4	3	3	2	3	4	1	3	4	4	3	3	1	5	3
0	1995	4	1	4	3	3	2	5	1	4	1	2	4	4	2	4	3	5	4	4	4	4	5	5	2	1	2	4	1	3	1	2	5	3	5	2	3	2	2	4	3	4	4	5	3	3	2	5	1
0	1994	5	2	4	4	5	5	2	4	5	1	5	2	1	4	2	3	4	5	4	5	4	4	4	2	3	1	4	5	4	5	4	5	5	5	2	4	1	2	4	4	4	1	3	5	4	5	3	1
0	1994	2	3	4	2	2	4	5	2	2	2	3	3	2	2	2	2	4	4	4	4	4	4	4	2	2	4	4	2	2	4	2	4	2	2	3	4	2	2	2	2	2	2	4	2	4	2	3	2
0	1992	2	5	3	2	1	4	4	2	1	4	4	1	4	2	5	2	1	4	5	2	2	4	5	2	1	1	4	2	2	2	1	4	2	2	5	4	5	1	1	1	1	1	2	5	2	1	5	3
0	1993	2	4	4	4	4	2	2	3	3	2	2	2	1	1	3	2	5	5	3	2	2	2	4	3	3	3	2	2	2	5	3	3	2	2	4	3	2	5	4	3	2	2	3	3	3	3	3	3
0	1993	3	2	4	3	2	4	4	4	2	3	4	2	4	2	2	3	3	2	4	4	3	3	4	2	3	4	4	2	4	3	3	4	2	2	2	3	2	2	4	4	3	3	3	2	4	2	4	3
0	1993	4	5	4	1	2	4	2	3	2	4	2	4	4	2	2	2	2	2	4	4	4	4	2	2	1	2	2	2	4	2	2	4	4	2	2	2	2	2	1	1	1	1	4	2	4	2	4	2
0	1993	3	2	4	2	3	2	4	2	3	1	4	3	4	3	4	3	5	4	5	4	3	4	4	2	2	4	4	3	2	4	3	4	4	2	3	5	2	5	4	3	4	3	4	3	4	2	4	2
0	1994	5	3	3	3	5	5	5	4	3	1	2	1	3	4	5	5	5	3	4	5	5	5	5	4	1	4	3	4	4	3	5	3	5	5	3	5	4	5	5	2	2	2	5	1	5	3	3	1
0	1994	3	3	3	3	4	3	3	3	3	4	4	4	4	2	3	4	3	3	4	3	3	3	3	3	2	2	2	2	2	4	4	4	4	4	3	3	3	4	4	4	4	4	3	2	1	3	4	5
0	1992	4	4	3	3	2	4	3	4	3	2	3	3	4	3	2	4	4	3	4	4	3	4	4	4	3	3	4	2	2	4	3	4	2	4	3	4	3	2	4	2	2	2	4	3	2	3	4	4
0	1994	4	3	4	3	1	4	4	2	4	1	1	3	2	1	4	2	4	3	5	4	4	4	5	1	2	5	4	1	1	3	1	4	3	3	1	5	4	1	5	3	2	2	5	1	5	3	4	4
0	1993	4	4	4	3	2	4	4	4	3	4	5	3	4	2	3	4	3	5	2	3	3	2	1	2	2	3	4	4	4	4	2	4	4	4	2	4	2	3	4	3	2	2	4	4	4	3	4	1
0	1992	4	4	3	2	2	3	2	4	4	3	2	4	4	2	4	3	4	4	4	4	3	4	2	2	2	4	4	2	2	4	1	4	2	2	2	3	2	2	3	1	2	2	4	2	3	3	4	2
0	1994	4	4	4	2	2	4	2	3	1	3	3	2	3	2	3	2	2	2	4	4	4	4	4	2	2	3	4	2	2	4	2	4	1	4	3	4	2	2	2	2	1	1	3	2	4	2	3	4
0	1993	1	3	5	2	2	4	4	3	2	2	2	2	4	2	4	3	2	3	4	4	4	3	2	2	2	4	4	3	2	3	2	2	1	2	3	3	4	2	4	4	3	3	4	2	4	3	3	3
0	1994	5	3	2	4	2	5	2	1	4	2	2	3	2	5	5	3	5	3	4	5	1	5	4	4	5	3	2	2	2	4	2	3	4	2	1	4	4	2	2	4	3	2	4	3	3	3	4	1
0	1994	3	2	2	2	4	4	2	4	3	4	2	4	3	4	4	4	4	4	4	2	4	3	4	2	4	4	4	2	2	4	3	4	2	2	2	3	2	2	4	2	4	2	4	2	4	2	2	4
0	1993	5	2	3	3	1	4	2	2	2	3	2	2	1	4	2	3	2	2	4	4	5	5	4	2	3	4	4	2	1	4	2	4	2	4	4	4	2	2	4	4	4	2	4	2	4	2	4	3
0	1994	1	4	1	2	1	4	5	4	1	5	1	4	4	5	2	3	1	1	4	3	2	2	2	4	1	5	3	3	1	5	1	3	1	2	1	1	5	1	1	1	1	1	1	1	3	4	4	5
0	1995	5	1	2	2	1	2	5	1	2	1	2	3	2	4	5	5	4	3	4	4	2	5	4	2	1	5	1	2	2	4	4	5	3	5	1	4	2	4	4	2	5	2	5	5	2	1	5	1
0	1994	1	4	4	3	4	2	2	3	1	2	3	3	2	2	2	4	3	2	4	5	4	3	4	2	2	4	4	3	2	3	2	1	1	4	3	4	2	3	4	4	2	2	3	2	4	2	2	2
0	1990	3	3	4	1	3	4	4	3	5	2	3	3	2	2	4	3	4	3	5	4	5	4	5	3	2	2	2	1	2	3	2	4	3	3	2	4	3	1	3	3	3	2	5	3	5	4	4	1
0	1993	2	2	2	2	2	4	5	5	5	2	3	4	4	2	1	3	4	4	3	4	3	4	5	4	5	1	5	3	1	4	2	5	4	2	2	2	1	5	1	1	4	2	4	1	3	3	4	5
1	1993	5	1	4	2	4	5	2	4	4	5	2	3	2	3	1	2	5	5	5	3	1	3	2	1	5	3	2	1	4	4	5	1	3	2	3	1	1	4	3	4	4	3	4	1	3	2	4	1
1	1993	4	2	2	2	2	4	4	2	2	1	2	4	4	5	4	3	2	4	5	4	4	4	4	2	2	5	4	2	2	4	2	2	2	4	4	4	4	1	2	1	1	2	4	1	3	4	4	2
1	1993	1	2	4	2	2	1	2	1	3	1	1	4	5	3	3	2	4	3	5	3	2	5	4	2	4	4	5	1	2	1	3	1	3	5	4	5	3	1	4	4	5	2	5	3	4	2	4	1
0	1993	3	2	5	1	4	3	4	2	1	1	1	2	3	1	4	3	5	3	5	4	3	5	5	3	2	2	4	1	3	1	3	3	1	1	2	3	2	2	3	1	3	2	4	2	3	3	4	3
0	1980	1	3	5	3	2	2	5	4	1	3	2	2	4	2	2	2	4	3	4	4	2	3	4	2	3	4	4	1	2	1	4	4	1	2	2	2	4	2	1	4	2	2	4	2	3	1	5	2
0	1994	5	4	4	2	4	3	4	2	2	4	2	2	2	2	2	3	2	3	4	5	3	4	2	2	2	4	5	1	1	4	2	4	1	1	4	2	2	4	1	1	1	1	4	3	2	2	4	2
0	1994	4	2	4	4	3	4	5	2	3	1	3	2	4	3	4	4	4	3	4	5	4	5	4	3	2	4	2	3	3	2	1	3	2	4	2	5	2	2	5	2	3	2	5	2	3	2	4	3
0	1995	3	4	2	4	2	2	5	2	1	2	2	3	4	4	4	4	2	2	5	5	2	5	3	4	2	4	4	2	2	4	1	4	1	2	1	5	4	5	4	2	2	2	4	1	2	4	4	2
0	1994	1	4	4	2	2	4	2	1	4	2	3	2	3	3	4	4	4	3	4	3	3	4	4	2	2	4	3	2	2	2	3	2	2	4	3	4	4	4	3	2	2	2	4	3	3	3	3	2
1	1993	4	2	2	4	1	2	4	2	1	2	2	3	2	3	2	4	4	3	4	3	2	4	5	4	2	2	4	1	5	5	4	4	2	2	2	4	2	1	1	4	4	1	5	2	4	1	5	2
0	1994	5	2	2	2	4	4	3	5	2	4	2	1	2	2	2	2	2	4	4	4	4	2	1	1	5	1	5	1	1	1	2	2	4	2	4	1	1	1	1	1	4	1	1	4	4	1	4	2
0	1995	2	2	4	3	2	4	3	3	4	2	2	3	3	4	2	2	4	4	4	3	4	4	4	2	4	3	4	2	2	2	2	3	3	3	3	4	2	2	2	2	3	2	4	2	4	3	3	2
1	1994	4	2	4	3	2	4	5	2	4	3	4	2	1	4	4	4	4	4	5	4	5	4	4	3	2	2	4	4	5	3	4	5	4	4	1	3	4	5	4	4	4	2	3	2	5	4	5	2
0	1994	2	2	4	1	4	4	4	4	4	2	2	4	5	2	3	2	2	3	4	3	3	5	2	2	3	5	4	3	1	4	4	4	3	2	2	3	2	1	2	1	4	2	4	2	3	4	4	2
0	1994	3	2	4	2	2	2	4	4	4	5	2	1	4	1	2	2	4	4	2	4	4	4	4	1	4	4	4	3	3	4	1	4	4	2	2	3	4	2	1	1	3	1	3	3	3	1	4	1
0	1995	2	2	4	1	2	4	5	3	2	4	1	5	2	2	3	2	4	1	2	2	3	4	4	1	2	4	3	1	3	4	1	5	1	4	4	3	2	1	2	1	3	2	2	4	4	2	5	3
0	1993	2	3	5	1	3	4	2	4	2	2	2	5	3	1	4	2	2	3	4	4	4	4	2	2	2	4	4	1	1	4	1	2	2	2	4	3	4	1	1	1	3	2	3	3	4	3	2	2
0	1994	2	3	2	1	3	2	5	4	2	4	1	1	3	2	2	2	4	4	4	3	2	4	3	4	4	3	4	2	1	2	1	1	1	1	2	4	4	1	4	4	2	2	4	1	2	1	3	2
0	1995	2	4	4	2	2	3	5	1	2	3	2	4	5	4	4	3	2	2	2	2	2	4	4	4	1	5	5	1	2	2	1	5	1	2	4	4	5	1	2	1	2	2	4	2	3	2	5	2
0	1994	3	2	3	2	2	4	5	2	2	2	4	5	2	4	4	5	5	4	4	5	2	4	5	4	3	4	5	2	4	1	2	2	2	4	2	5	2	2	2	4	4	2	4	2	2	2	2	2
0	1993	3	2	4	1	3	3	4	2	4	2	4	4	2	4	4	4	5	3	4	4	3	3	4	2	1	4	4	3	4	4	2	4	3	2	2	4	3	4	1	2	3	1	3	2	3	2	4	3
0	1995	4	2	2	2	3	5	5	2	2	4	5	2	4	1	5	5	2	3	5	5	5	5	4	2	1	5	2	4	2	4	2	4	4	4	2	4	1	2	2	4	4	2	4	2	4	2	4	2
0	1990	5	5	5	4	2	4	4	4	4	4	4	4	2	2	2	2	2	2	1	3	4	4	2	4	4	4	4	4	2	4	1	5	2	2	4	4	1	1	2	2	1	1	4	2	4	2	5	3
0	1995	1	2	4	2	2	2	4	1	2	2	2	4	3	2	2	2	3	4	4	4	4	4	4	3	2	4	4	2	2	2	1	4	2	1	3	4	4	2	3	2	4	3	4	2	3	2	5	4
1	1994	2	4	2	4	4	4	4	4	2	1	4	4	2	4	4	4	3	2	4	4	4	4	5	2	3	4	4	4	2	5	2	4	3	4	4	2	2	4	3	2	2	2	4	4	4	2	4	2
0	1995	5	2	4	1	4	2	4	2	4	2	1	4	4	2	4	2	3	4	2	3	2	5	4	1	1	4	4	1	1	4	3	4	3	2	4	4	2	1	2	5	4	3	4	4	2	3	4	1
0	1995	5	2	5	2	1	5	2	1	1	2	1	1	4	1	4	1	1	1	5	5	5	4	4	1	1	5	5	1	1	4	1	4	1	1	2	4	1	1	4	1	2	1	5	1	4	1	4	2
0	1994	4	3	2	2	4	4	5	2	5	2	1	3	4	5	2	2	4	4	5	3	4	5	5	2	1	4	5	2	1	1	1	3	4	5	3	4	3	4	1	1	2	2	3	4	4	3	4	1
0	1992	4	3	4	4	3	3	3	2	2	2	2	3	4	2	3	3	3	4	4	4	3	4	2	2	2	4	3	2	2	2	3	4	3	3	2	3	3	2	2	4	4	3	4	3	3	2	4	3
0	1995	3	4	4	2	2	3	2	4	2	4	4	3	4	2	3	2	4	3	3	5	4	2	2	2	2	2	4	4	2	4	1	2	2	2	3	3	5	2	3	1	2	2	3	2	4	2	4	4
0	1972	1	2	2	3	2	4	5	4	2	2	5	4	1	5	5	4	2	1	4	2	4	5	3	5	1	3	2	2	2	5	1	4	2	5	5	5	1	4	1	1	2	2	5	4	2	1	5	3
0	1994	5	4	2	2	2	2	4	2	1	2	2	4	4	2	2	4	2	2	4	4	4	4	4	2	2	4	4	1	2	4	2	2	2	2	2	2	4	4	2	2	2	1	4	2	4	2	2	4
0	1995	3	2	4	2	4	4	4	4	2	1	1	4	3	2	1	1	2	5	4	4	4	5	4	1	5	4	5	1	2	3	1	4	2	3	4	3	4	5	1	3	4	1	4	2	4	1	4	5
0	1990	3	4	2	3	4	2	1	1	1	1	1	3	1	1	1	3	1	2	4	5	2	3	3	3	3	2	2	2	4	3	3	2	2	3	2	2	3	3	3	2	2	2	2	2	3	3	3	3
0	1995	3	2	4	4	4	4	4	4	2	2	4	4	2	2	2	4	3	3	4	4	4	4	4	3	2	3	2	3	4	2	1	2	3	4	4	2	4	2	3	3	2	2	3	3	4	4	4	3
0	1992	4	2	4	3	4	4	4	4	2	4	4	2	3	4	2	2	2	3	4	3	3	4	4	3	4	4	4	3	3	2	3	5	2	2	3	4	1	2	2	2	4	2	4	2	4	2	4	2
0	1995	4	5	4	1	3	4	5	5	1	4	2	1	5	2	1	2	2	2	2	2	2	3	4	4	2	4	3	3	2	1	1	3	1	3	4	2	4	2	1	1	1	1	2	2	2	2	4	1
0	1994	4	2	4	2	2	4	4	2	3	2	3	4	2	2	4	4	4	3	4	4	3	4	5	3	2	4	5	2	4	4	2	4	2	3	4	4	4	2	2	3	3	2	4	2	3	2	4	2
0	1995	3	2	2	3	4	2	4	1	3	3	2	4	4	3	4	2	2	3	5	4	4	5	2	3	2	3	3	2	2	3	2	3	2	3	3	4	3	2	4	3	3	2	4	2	4	2	3	4
0	1995	4	4	5	1	4	4	2	4	1	4	5	5	4	2	1	1	3	2	5	3	4	4	4	2	5	5	5	3	2	4	2	4	1	3	4	2	4	4	2	2	1	3	4	2	4	4	4	3
0	1993	4	2	4	2	2	2	5	4	1	4	2	4	2	2	4	2	2	2	5	4	4	4	4	1	2	2	4	2	1	2	1	4	2	4	4	4	2	2	2	4	4	2	4	4	4	2	5	4
0	1995	1	3	3	3	4	3	3	3	4	3	4	4	3	3	5	4	5	5	4	4	4	4	4	4	3	3	3	3	3	3	3	3	3	3	3	3	3	3	3	4	5	5	5	4	2	2	3	4
0	1992	3	5	3	1	1	2	4	4	2	4	1	3	3	4	2	2	3	2	4	3	4	2	3	3	4	4	4	2	2	2	4	3	1	4	3	2	2	2	1	1	1	1	2	2	4	3	2	2
0	1995	1	2	4	4	3	4	4	3	4	2	2	4	2	2	2	3	4	4	4	4	4	4	4	3	4	3	4	2	2	4	2	4	1	4	3	3	4	2	1	2	4	3	4	2	4	1	3	2
0	1993	4	2	3	2	4	3	4	2	4	2	3	2	3	3	4	4	4	5	4	4	4	4	4	2	2	3	4	3	2	4	4	3	4	2	2	4	2	2	4	2	4	2	4	4	4	2	3	3
0	1993	3	4	4	2	2	2	2	4	3	4	2	2	4	2	4	2	2	3	2	2	2	2	4	3	2	4	4	2	2	2	2	2	2	2	3	1	4	2	1	1	1	1	1	2	3	1	3	2
0	1994	4	4	5	1	2	2	5	2	2	2	2	2	4	2	4	4	5	5	4	4	3	4	4	2	2	4	5	2	3	2	4	2	2	3	1	4	3	2	1	2	4	3	4	2	4	2	3	2
0	1992	2	1	2	2	1	4	2	2	2	2	2	4	2	4	4	4	4	4	5	3	4	4	5	2	2	4	2	2	2	4	4	2	2	2	2	4	2	1	4	2	4	4	5	2	3	2	4	2
0	1994	3	3	3	3	3	3	3	3	3	3	3	3	3	3	3	3	3	3	3	3	3	3	3	3	3	3	3	3	3	3	3	3	3	3	3	3	3	3	3	3	3	3	3	3	3	3	3	3
0	199	4	2	4	2	4	4	2	4	5	1	2	3	4	2	2	4	4	4	5	4	2	5	5	5	4	2	4	1	2	4	2	4	4	2	1	2	4	1	1	2	2	2	4	4	4	2	5	4
1	1993	3	2	3	3	3	2	3	4	3	4	2	3	3	3	2	2	3	4	4	3	3	4	4	4	2	4	3	3	4	2	2	4	3	3	3	3	4	4	2	3	4	3	3	3	3	2	4	2
0	1994	2	2	4	2	2	4	3	2	2	2	1	5	4	2	2	2	2	4	4	4	4	4	5	2	4	4	4	3	2	4	2	2	3	2	4	2	4	1	3	3	4	2	4	1	2	2	4	3
1	1995	5	3	4	4	3	1	5	2	2	2	2	1	1	4	3	3	3	3	5	4	2	3	4	1	2	1	3	2	1	5	2	4	3	1	3	3	2	1	2	4	2	1	3	3	3	1	5	1
0	1994	3	2	5	2	2	4	2	3	3	4	2	4	4	3	4	4	4	4	2	4	4	3	5	4	3	5	2	3	4	5	3	4	2	2	3	2	4	1	1	5	4	3	4	4	4	2	3	4
0	1995	4	4	2	4	2	2	5	2	2	4	4	2	2	5	3	3	1	2	5	4	4	4	3	3	2	4	4	4	4	4	2	3	1	4	4	5	2	2	4	1	2	1	4	2	4	1	5	2
0	1994	4	1	4	3	2	4	4	1	5	2	1	3	3	3	4	4	5	4	5	3	3	4	4	2	1	2	2	2	1	4	4	2	4	2	3	4	2	1	3	1	4	2	5	4	3	3	4	1
0	1994	4	4	5	2	4	3	5	3	2	4	4	2	2	2	3	2	2	2	4	5	3	5	2	2	2	4	4	4	2	4	2	4	2	4	3	4	3	5	2	2	1	1	4	2	3	2	4	4
0	1993	3	4	4	2	4	4	5	2	4	4	3	2	3	3	5	3	1	2	5	1	4	4	3	5	5	3	3	5	5	5	5	3	5	5	1	3	5	5	5	5	5	5	5	3	5	5	1	3
0	1994	5	2	3	3	3	2	5	2	4	3	4	3	3	3	5	3	4	4	3	5	3	5	2	3	2	4	3	2	3	3	3	4	3	4	4	4	3	2	3	3	4	3	4	3	3	3	4	2
0	1993	4	2	5	4	2	5	5	2	2	3	2	4	2	2	3	2	2	4	3	4	2	5	4	2	2	4	4	2	2	3	2	4	2	3	4	4	2	1	3	2	3	2	4	2	2	2	5	2
0	1995	2	2	3	4	1	3	4	3	4	2	4	4	2	2	3	4	3	3	5	5	4	4	3	3	4	3	3	4	4	4	2	4	3	3	2	5	3	4	4	2	3	2	4	1	4	2	4	2
0	1994	5	3	4	4	4	5	2	2	1	2	2	2	1	5	4	2	2	3	4	4	5	4	2	4	1	4	4	2	5	2	2	4	4	1	2	2	4	1	2	4	5	2	2	4	5	5	5	2
1	1993	4	4	5	4	5	3	2	4	3	5	1	5	4	2	1	2	3	4	4	5	4	3	4	1	4	1	5	3	3	4	4	5	2	4	4	3	2	2	2	1	1	1	4	4	2	5	5	2
0	1992	3	1	4	2	3	2	4	2	3	3	2	4	3	4	2	2	3	4	4	4	4	4	5	1	2	3	2	1	2	4	3	2	3	3	4	4	2	1	2	1	4	2	4	4	3	3	3	2
0	1994	1	3	3	2	3	2	5	4	1	2	2	3	4	2	4	3	3	3	5	4	3	4	4	3	3	4	2	2	4	2	1	4	2	2	3	3	4	4	2	1	3	2	3	3	4	2	4	4
0	1993	2	2	2	3	4	4	1	3	2	2	3	3	2	3	4	2	2	4	3	4	2	4	1	1	4	4	4	3	2	3	1	4	3	3	2	2	3	4	2	2	2	2	2	3	3	4	4	4
0	1993	3	4	3	2	2	2	2	3	1	2	2	2	4	3	4	3	1	1	4	3	4	4	2	2	4	1	4	2	2	1	3	4	1	2	4	1	2	2	2	2	2	2	4	1	4	1	3	4
0	1994	3	4	4	2	2	4	3	3	2	2	2	4	4	2	4	2	2	3	4	4	2	4	4	2	3	4	4	2	2	2	2	2	2	4	4	4	4	2	2	2	2	2	4	2	2	2	4	4
1	1994	4	1	3	5	1	5	1	2	1	1	1	5	3	2	5	4	4	5	5	3	2	5	5	1	2	3	2	3	2	4	5	5	2	3	2	4	2	1	1	1	5	4	5	3	2	1	4	3
0	1994	1	5	4	3	3	1	2	4	1	5	2	3	3	2	2	2	2	2	4	5	1	1	1	1	2	4	4	2	1	3	2	1	2	1	1	1	4	4	1	1	1	1	1	1	1	1	3	3
0	1992	2	3	2	4	2	4	2	2	2	2	3	3	2	2	3	4	4	3	4	3	2	4	4	4	2	4	4	2	2	2	3	3	3	4	3	4	3	2	2	2	3	2	4	2	2	3	4	3
0	1994	4	2	3	3	3	4	3	2	5	2	2	4	2	4	3	3	5	2	4	4	4	4	5	3	3	4	4	2	3	4	2	4	4	4	3	4	3	4	4	3	4	2	4	2	4	3	4	4
0	1993	5	4	4	2	4	4	4	3	4	3	2	5	3	3	4	3	4	3	5	4	3	4	5	2	3	2	5	1	2	3	2	2	4	3	3	3	2	1	1	2	2	1	3	3	3	3	4	4
0	1994	1	2	3	2	2	4	5	1	2	2	2	3	3	1	5	3	4	2	4	4	4	5	4	1	2	5	2	1	3	4	1	1	2	3	5	4	4	1	2	2	3	2	5	2	4	2	4	2
0	1994	2	5	4	2	3	5	4	4	2	2	1	5	5	2	1	1	4	4	4	4	4	4	2	2	2	5	5	1	1	4	1	3	1	3	2	2	2	1	1	1	1	1	3	1	2	3	4	1
0	1994	5	4	4	1	4	2	5	4	4	4	1	4	4	3	2	4	4	4	5	4	4	2	5	2	4	2	4	1	1	1	3	4	4	2	4	2	3	1	2	1	2	2	2	4	4	3	4	2
0	1992	4	2	3	1	2	1	5	4	4	2	2	4	3	3	3	4	3	4	4	1	4	4	5	2	1	5	4	1	3	4	3	4	4	2	4	3	2	1	1	3	4	3	3	2	4	2	4	4
0	1994	2	3	4	4	2	4	4	2	4	2	4	4	2	4	4	4	4	4	4	4	3	5	4	2	1	4	2	3	4	4	2	3	3	3	4	4	4	2	2	2	3	2	5	2	3	3	4	2
0	1994	4	2	4	4	4	4	5	2	3	2	2	4	4	2	5	4	4	4	4	5	4	4	4	3	2	4	2	4	2	4	4	4	3	2	1	4	1	3	4	3	4	3	3	2	4	2	4	2
0	1994	2	2	2	4	4	4	4	2	4	2	2	2	2	4	4	2	4	4	5	4	4	4	5	2	2	4	4	2	1	5	4	4	3	4	4	4	2	1	2	4	4	2	4	2	4	4	4	2
0	1994	5	2	4	3	1	4	5	3	4	3	2	4	5	3	5	5	3	2	3	4	3	4	5	3	1	5	3	2	2	2	2	5	2	3	2	3	3	3	3	1	3	2	5	1	3	1	5	4
1	1994	5	4	4	4	5	2	5	5	4	4	4	1	1	5	2	2	3	1	2	4	5	4	5	2	4	3	4	4	1	4	5	5	5	3	3	2	4	3	4	2	2	2	3	4	4	3	4	4
0	1994	4	4	4	3	4	3	4	2	3	2	2	2	4	2	4	3	1	4	2	4	4	4	4	4	4	5	4	2	5	3	3	2	2	3	3	4	4	2	4	2	4	1	4	3	4	2	4	3
0	1995	3	2	5	2	2	4	3	2	2	3	2	2	4	2	4	2	3	3	4	4	3	4	5	1	2	2	4	2	2	2	2	4	3	3	3	3	2	1	3	1	3	1	4	1	3	1	3	3
0	1992	4	4	4	4	3	4	2	3	3	4	2	4	4	4	4	3	3	2	3	3	4	3	4	4	2	4	4	2	3	4	3	4	3	4	2	4	4	2	4	4	2	2	4	4	4	4	4	4
0	1995	3	3	4	4	2	1	2	2	1	2	3	5	2	5	4	4	3	2	4	2	2	5	4	4	1	5	2	2	4	5	2	4	1	2	5	4	5	1	3	2	2	2	5	2	4	1	5	2
0	1993	5	2	3	5	2	2	5	2	1	1	2	5	3	3	4	3	4	1	4	4	4	4	5	5	2	4	3	1	3	5	3	5	1	2	3	5	2	1	3	4	3	2	5	4	4	4	5	4
0	1992	4	2	3	3	2	4	4	1	1	2	4	1	4	3	5	4	4	2	3	3	4	4	4	3	2	5	5	5	3	2	3	4	3	3	3	4	4	2	4	4	4	4	4	4	4	4	4	2
0	1995	4	1	4	3	2	5	5	2	2	2	2	3	3	2	4	4	4	3	5	5	4	4	5	2	1	4	4	2	2	4	2	4	3	2	4	4	2	1	3	5	4	3	4	3	4	2	5	2
0	1995	5	4	1	1	4	5	1	1	1	2	2	4	5	1	2	1	2	2	4	4	4	4	2	2	2	2	5	3	2	4	2	4	4	2	3	2	2	2	1	1	1	1	4	4	4	3	4	5
0	1994	4	5	4	2	3	4	4	3	4	2	2	4	4	2	4	3	1	2	4	4	4	3	2	2	2	2	2	3	2	3	2	4	4	2	4	3	2	4	2	1	1	1	2	3	4	2	5	3
0	1994	4	2	2	2	1	4	4	2	3	2	1	4	3	2	4	5	4	3	4	5	2	5	3	3	2	4	2	1	3	2	2	4	3	4	3	2	2	4	4	2	3	2	5	2	2	2	4	2
0	1995	4	1	3	2	2	4	2	1	2	1	2	2	2	2	5	5	4	4	4	3	2	4	2	4	2	4	4	4	2	4	2	4	2	4	2	4	2	2	2	2	5	3	4	3	2	2	4	2
0	1994	3	2	4	3	3	4	4	2	3	3	2	4	4	2	3	2	3	3	4	2	3	4	2	3	2	4	4	2	4	2	2	2	1	2	3	3	4	1	1	1	3	1	4	2	3	2	3	2
0	1993	4	2	4	3	2	4	5	4	4	4	2	2	2	2	2	2	4	4	4	4	4	3	2	1	2	2	1	2	1	2	2	4	3	2	4	1	2	1	1	1	2	1	4	1	4	1	4	4
0	1994	3	2	5	1	2	4	4	1	2	2	4	2	4	3	3	2	2	3	4	4	3	3	3	2	3	4	4	2	2	5	2	1	1	1	3	5	5	1	5	3	4	3	5	1	3	2	2	2
0	1993	3	2	4	2	2	2	4	2	4	2	3	3	4	4	3	2	2	5	4	4	4	4	3	2	4	1	4	4	3	4	2	2	5	3	4	4	4	2	4	2	5	3	4	2	4	4	4	4
0	1995	4	3	4	2	4	2	4	4	4	4	2	3	3	2	4	3	2	4	4	3	3	3	2	2	3	3	4	2	2	2	3	3	3	2	4	3	3	2	3	2	3	2	3	3	4	3	3	2
1	1992	5	3	5	1	2	2	4	3	3	2	3	4	2	5	3	3	3	3	2	3	2	4	1	3	2	4	4	3	3	4	1	4	3	3	1	3	4	2	2	2	3	2	4	3	2	2	4	2
0	1994	2	2	3	4	4	4	4	4	2	4	3	3	4	4	1	3	4	5	4	4	4	4	5	2	3	4	4	3	3	4	4	2	3	4	1	3	4	3	3	4	4	4	4	4	4	3	4	2
0	1994	5	5	4	3	3	3	4	2	1	4	3	4	4	2	2	2	3	3	5	4	3	4	4	5	3	5	5	3	2	4	3	4	1	2	2	3	3	2	1	1	1	1	5	3	4	2	5	2
0	1995	4	2	3	2	2	4	4	2	2	2	2	4	2	4	4	3	4	3	4	4	4	4	4	2	2	4	4	2	2	2	2	2	2	3	2	4	3	3	4	4	4	3	5	3	4	3	4	3
1	1994	4	4	4	1	5	2	4	4	2	5	2	1	2	2	1	5	4	5	4	5	5	2	5	2	2	1	4	1	2	2	5	4	4	1	4	1	2	1	1	1	2	2	1	5	5	4	5	1
1	1994	1	2	3	1	2	2	4	4	1	3	2	2	2	4	1	4	1	1	4	4	2	4	5	2	2	5	4	1	2	5	1	3	1	2	5	4	4	5	1	1	4	1	4	1	2	2	5	1
0	1994	1	3	4	4	2	2	2	4	4	3	1	3	4	4	2	3	3	4	4	4	5	4	5	4	5	3	2	3	3	4	3	2	1	1	2	4	4	5	4	3	4	5	5	4	4	4	3	4
0	1993	4	3	5	5	4	3	2	2	4	4	1	5	4	2	4	2	3	4	4	4	4	2	5	2	2	4	4	2	4	4	4	4	4	1	4	2	2	2	4	2	4	1	5	1	4	4	4	1
0	1995	4	4	3	4	2	4	3	3	1	1	1	5	3	1	3	3	1	3	5	3	3	5	4	3	3	5	4	2	4	3	1	3	1	3	4	3	4	1	1	1	1	2	4	3	4	1	5	5
1	1995	4	5	2	2	4	4	5	2	2	2	2	1	5	5	4	4	1	2	5	4	2	5	4	2	2	2	2	2	1	4	2	4	1	2	1	4	2	3	3	1	1	1	4	2	3	2	4	3
0	1995	5	2	4	4	1	4	4	2	1	4	4	3	4	4	5	5	3	4	4	1	4	4	4	2	1	5	4	3	1	3	4	3	1	2	3	4	2	1	3	1	4	2	5	1	2	2	5	5
0	1989	4	2	4	1	5	2	4	4	4	2	1	3	4	4	2	2	3	4	4	3	3	5	1	2	4	1	2	1	1	1	4	4	4	2	4	3	1	1	1	1	4	1	2	4	3	3	3	1
0	1993	2	2	4	2	4	4	4	4	2	2	3	4	2	2	4	2	3	2	4	4	4	4	4	4	2	4	4	2	2	2	4	4	2	2	4	4	4	2	2	4	3	2	3	2	4	4	4	2
0	1994	2	4	5	1	3	4	4	4	1	5	2	2	4	2	2	2	2	2	4	4	3	3	4	1	2	3	4	2	2	4	4	2	1	2	3	2	2	2	2	2	2	1	3	4	2	2	4	4
0	1995	3	4	4	3	2	2	2	4	2	4	4	4	2	2	2	2	1	3	2	2	1	4	2	4	3	4	4	4	5	3	2	4	2	3	2	4	4	2	1	1	1	1	3	1	1	3	4	4
0	1994	3	2	4	2	4	5	5	3	4	3	4	2	1	4	4	3	4	4	5	5	3	3	4	3	2	1	4	2	3	4	4	5	5	4	1	2	3	4	4	3	4	3	3	5	3	3	4	1
0	1993	1	3	4	2	2	4	5	4	3	2	4	4	2	3	4	4	3	2	5	5	4	4	5	3	2	4	4	4	2	4	2	4	3	2	2	4	2	2	4	3	3	2	4	2	4	3	4	4
0	1994	2	2	4	1	2	2	5	2	4	1	1	5	4	1	4	2	4	5	2	4	2	4	2	2	2	2	4	1	2	1	2	4	4	1	2	4	4	1	1	3	4	3	4	3	2	2	4	4
0	1995	5	5	2	3	2	3	4	4	2	2	3	4	3	5	3	2	3	2	5	4	4	5	2	3	4	4	4	2	2	4	5	4	2	5	4	3	2	1	1	3	1	1	3	2	2	1	5	4
1	1995	4	1	3	5	2	2	3	2	1	2	4	4	2	5	3	2	2	4	5	5	5	5	1	1	4	4	5	3	1	4	2	4	2	2	3	3	1	1	3	2	4	2	5	2	4	3	4	1
0	1993	4	3	4	3	4	1	4	3	4	4	1	4	2	2	1	2	4	5	1	4	4	2	3	2	3	2	4	1	3	1	2	2	3	2	2	1	4	1	1	1	3	2	2	2	4	4	4	2
0	1994	5	3	4	2	3	2	2	2	2	3	1	3	2	4	4	4	2	4	2	2	3	4	3	2	3	4	5	1	2	5	2	4	2	4	2	3	4	1	4	2	3	1	4	2	4	2	3	4
0	1994	5	1	2	3	2	4	4	1	1	5	2	5	4	2	5	4	4	3	5	4	4	5	3	2	1	5	2	2	2	4	3	4	1	4	3	5	1	2	4	3	4	2	5	1	4	4	4	2
0	1992	5	4	4	4	2	4	2	1	4	3	3	4	3	2	5	3	3	4	4	5	3	4	4	4	2	4	4	2	3	4	4	2	3	2	3	5	1	1	1	1	3	1	4	4	4	2	5	1
0	1994	1	2	4	1	4	4	4	2	4	1	1	3	4	1	2	2	2	3	5	4	4	4	5	1	1	2	4	2	1	1	2	4	2	2	3	4	1	1	1	1	2	1	4	4	4	2	2	2
0	1995	1	4	4	2	4	5	2	2	1	2	2	4	4	2	4	2	1	2	2	4	4	4	5	1	1	1	4	1	4	4	5	1	1	1	4	2	2	1	2	2	1	1	2	1	5	2	1	2
0	1995	2	2	5	2	4	2	4	2	2	2	2	3	2	1	5	3	4	4	4	3	4	5	4	2	2	3	2	2	2	3	1	4	2	5	4	4	3	1	2	2	4	3	4	3	4	2	4	3
0	1995	4	3	5	1	3	2	3	2	1	4	2	3	4	2	4	2	4	4	4	4	3	2	5	1	2	3	4	2	2	4	3	2	2	2	2	4	4	2	4	2	3	1	4	2	4	3	4	2
0	1994	2	3	2	2	3	4	4	3	2	2	2	4	4	4	3	2	2	2	4	2	3	4	2	2	4	4	4	1	2	3	2	2	1	2	4	3	5	2	2	1	2	1	4	2	3	2	3	4
1	1994	3	4	4	3	4	4	4	3	2	1	2	2	3	2	2	2	4	4	4	3	3	5	5	1	2	3	2	1	2	3	2	3	2	2	3	4	3	1	1	3	2	1	3	3	3	2	3	2
0	1993	1	4	3	3	3	4	4	2	1	3	1	2	3	2	3	3	2	2	2	4	3	4	5	2	1	2	4	2	2	3	2	2	2	4	2	2	2	2	2	2	2	2	4	2	2	2	3	2
0	1994	5	2	2	1	1	4	2	1	3	1	1	4	2	1	4	4	4	2	5	4	2	5	3	1	4	2	4	1	4	2	1	4	2	4	2	5	2	1	2	1	4	4	5	4	2	5	4	2
1	1994	2	3	5	4	3	4	4	2	1	2	2	2	5	4	2	2	2	4	5	3	5	4	2	1	3	1	4	2	3	4	3	4	3	3	3	2	2	2	2	2	3	2	3	4	4	4	3	3
0	1993	4	3	4	2	4	4	5	3	2	2	2	2	2	4	5	5	4	3	2	4	4	2	4	4	2	4	4	2	2	4	3	3	3	2	1	2	2	1	3	3	2	2	4	4	4	2	4	1
0	1994	5	2	2	1	1	4	2	1	2	1	1	4	2	1	5	4	5	2	5	4	4	5	4	1	2	2	2	2	4	2	2	4	2	5	2	5	2	1	2	1	4	2	5	5	2	5	5	2
0	1993	5	4	4	2	2	4	4	2	3	2	3	2	4	2	4	3	2	3	4	4	4	5	5	3	2	2	4	2	2	2	4	4	3	2	2	4	2	2	3	2	2	2	5	1	4	1	5	1
0	1994	3	4	4	4	3	4	3	2	2	2	2	4	3	1	3	2	4	2	4	4	3	5	5	2	2	4	4	1	2	4	2	4	2	3	2	4	4	2	3	1	2	2	4	4	2	2	4	3
1	1994	4	3	4	2	3	3	3	2	2	4	3	4	3	3	4	3	2	3	4	3	4	4	5	1	3	3	5	2	3	2	4	5	5	3	3	2	1	1	3	3	4	3	3	3	2	3	4	3
0	1993	3	2	4	1	1	4	4	2	1	2	2	4	4	3	4	4	2	4	4	3	4	4	3	1	1	4	4	1	1	1	1	1	1	3	3	4	2	1	4	4	3	2	4	5	4	3	1	2
0	1994	2	2	4	2	2	4	4	2	2	2	1	5	1	2	2	2	4	4	4	2	2	4	4	2	2	5	4	2	4	5	4	4	3	4	2	4	1	1	5	4	4	3	4	2	2	3	5	1
0	1994	3	1	4	1	1	4	5	1	1	1	5	3	5	3	3	3	2	2	4	3	5	3	2	3	4	3	5	1	1	4	2	1	1	5	1	5	4	1	5	3	4	4	5	1	2	4	1	3
1	1993	4	2	3	4	2	4	1	2	3	2	1	4	5	2	4	3	4	5	4	1	1	4	2	4	1	5	2	2	2	2	2	4	4	2	4	4	2	2	2	4	4	2	3	2	2	2	4	3
0	1994	5	1	4	2	2	4	5	2	2	1	1	4	3	4	5	4	5	4	5	4	4	5	5	2	1	3	5	2	2	2	4	4	3	2	2	5	4	1	4	4	5	3	4	4	4	2	4	1
0	1994	4	2	3	3	2	5	2	2	4	2	2	4	3	2	4	3	4	4	5	4	4	4	5	5	3	5	2	3	3	4	2	1	3	3	2	4	2	1	1	3	4	3	5	1	4	3	3	3
0	1995	3	2	4	1	2	2	3	4	2	2	1	4	3	2	4	4	3	4	4	2	3	5	4	2	4	4	4	2	2	4	2	3	2	2	2	5	5	1	1	2	4	3	4	2	3	2	3	4
0	1994	2	4	3	4	2	4	4	2	2	2	2	3	2	2	2	2	3	4	3	3	3	4	2	2	4	2	4	3	4	3	1	3	2	2	1	4	2	4	2	1	2	2	4	2	2	2	4	2
0	1994	4	1	5	4	3	3	3	3	2	3	2	2	2	3	3	2	3	5	4	3	4	3	2	2	3	1	2	3	3	4	3	4	4	3	4	4	4	2	4	2	2	1	3	2	4	3	4	3
0	1994	3	2	3	4	2	2	5	3	3	3	4	4	4	4	3	3	4	3	4	4	4	4	5	4	3	3	4	3	4	4	2	4	3	3	3	3	4	2	3	2	3	2	3	3	3	3	4	2
0	1994	4	2	3	3	4	3	4	4	4	4	3	5	3	4	4	4	3	4	4	4	4	4	3	4	1	5	3	2	2	2	2	2	3	4	2	4	3	2	2	5	4	3	4	4	2	4	5	3
0	1995	5	2	3	3	4	4	5	4	3	4	2	3	2	3	1	2	2	3	5	4	3	2	3	4	2	4	3	2	4	4	1	5	2	1	2	3	5	3	2	5	4	2	4	4	3	3	4	2
0	1992	2	2	3	3	4	3	3	2	3	3	2	4	4	5	4	4	2	1	3	2	3	3	3	2	2	2	1	4	4	4	3	3	3	3	3	2	2	1	2	2	2	2	3	3	4	5	4	4
0	1998	5	3	5	5	1	3	4	5	4	2	4	4	3	4	4	3	3	2	5	4	5	3	5	4	2	5	4	2	3	3	3	4	2	3	2	3	2	4	3	2	2	3	4	2	5	2	4	3
0	1972	1	4	5	5	4	5	5	1	2	3	2	2	2	5	5	4	2	1	2	5	2	5	5	5	3	4	4	1	3	1	1	4	2	4	5	5	1	2	1	1	2	1	5	4	2	1	4	4
0	1993	3	3	4	1	1	4	4	3	1	1	1	2	1	4	4	2	3	5	5	4	3	5	5	1	2	5	2	2	1	5	1	5	1	1	3	3	2	1	1	1	3	1	5	1	3	1	4	3
0	1993	1	2	2	1	3	4	4	2	2	4	1	3	4	4	4	2	2	3	5	5	4	4	5	1	2	4	4	1	1	5	1	2	2	2	4	3	1	1	4	4	2	1	4	4	4	4	5	2
0	1995	2	3	4	2	2	4	3	3	2	3	2	4	3	2	4	3	5	3	4	3	3	4	4	4	1	4	3	3	4	4	2	1	2	4	2	4	2	1	5	4	3	2	5	2	3	2	2	3
1	1993	2	2	4	3	1	4	4	2	1	4	3	4	2	4	1	3	1	2	4	2	1	4	4	2	4	4	4	3	4	4	1	4	2	2	5	4	4	2	2	4	2	1	4	2	3	2	4	2
0	1995	2	2	4	2	2	3	2	2	4	3	2	3	3	2	2	2	4	4	4	4	3	3	4	2	2	2	4	2	2	2	4	2	2	3	3	4	4	2	2	4	4	3	4	3	3	3	3	2
0	1992	4	4	3	2	2	4	5	4	1	2	1	5	5	3	4	2	3	4	2	2	4	4	4	2	2	4	4	2	2	2	2	4	2	2	3	4	2	1	1	1	1	1	5	2	4	2	5	4
0	1994	4	2	4	1	2	2	5	2	2	2	2	3	3	2	4	4	4	4	4	3	3	4	5	3	2	5	3	2	3	2	2	4	3	1	5	4	2	1	2	3	3	2	4	2	3	3	4	2
0	1995	2	2	4	1	2	3	2	2	2	2	4	4	2	1	4	2	3	4	4	3	5	4	3	2	2	2	5	2	1	4	2	3	1	2	3	3	1	1	2	1	3	2	4	3	5	3	4	2
1	1993	2	1	5	3	2	2	5	1	1	1	2	1	1	2	5	4	3	5	4	4	3	5	5	2	3	1	4	3	4	2	1	5	2	2	4	5	4	1	2	3	5	2	5	3	4	2	5	1
0	1995	5	2	5	4	2	4	4	4	4	4	2	5	4	4	4	3	4	4	4	4	4	4	2	3	2	5	5	3	2	2	4	4	4	2	3	4	1	3	5	2	3	1	2	1	5	3	3	2
0	1995	2	4	4	2	2	2	4	4	3	1	2	4	3	4	2	2	3	4	4	3	3	4	5	3	2	4	4	4	2	2	4	4	4	4	4	3	2	2	1	2	2	2	4	2	2	2	4	2
0	1994	5	4	4	2	2	2	4	4	2	3	2	4	4	1	2	2	4	3	2	4	2	3	2	2	2	4	5	1	1	2	1	2	2	2	4	3	4	1	1	1	2	1	3	1	3	1	3	5
1	1993	2	5	5	2	3	4	4	2	4	3	1	4	4	1	5	4	3	2	5	5	5	4	4	1	3	4	5	4	4	5	2	5	5	3	2	2	2	1	4	1	1	1	4	2	4	1	5	4
0	1995	2	4	4	4	4	2	4	2	4	4	4	3	4	2	2	4	4	2	2	4	3	2	4	3	4	4	4	2	2	4	2	2	2	2	2	2	2	2	2	2	2	2	4	2	4	2	4	4
0	1993	4	3	4	2	2	2	4	3	2	2	2	4	4	2	2	2	3	4	4	2	2	5	4	4	3	4	4	3	2	3	4	4	3	3	2	4	2	1	1	2	3	2	3	2	2	1	4	2
0	1994	1	2	4	2	4	4	3	2	2	2	2	4	2	4	3	2	4	2	4	4	4	4	4	2	2	4	4	2	2	4	4	4	2	2	2	4	2	2	4	2	4	2	4	2	4	2	4	2
0	1993	4	4	5	3	3	4	4	3	2	2	2	3	4	2	4	3	2	3	4	4	4	4	2	2	2	4	4	2	2	2	2	2	2	2	3	3	4	2	2	2	2	2	4	2	4	3	3	3
0	1995	2	2	4	1	2	2	4	4	1	2	2	2	4	4	4	3	2	1	5	4	4	4	3	2	2	4	4	3	2	5	5	3	3	4	4	4	5	1	5	1	2	2	4	2	4	2	3	5
1	1993	4	2	2	2	2	4	4	2	1	2	1	4	4	4	4	4	4	4	4	4	2	4	4	4	2	4	4	2	2	4	2	2	2	2	2	4	2	2	2	2	2	2	4	2	2	2	4	2
0	1993	5	2	5	1	1	5	5	1	4	2	5	5	2	4	3	4	1	5	5	5	5	2	5	1	1	1	2	3	1	1	1	5	5	1	1	4	4	1	1	1	1	1	1	1	5	1	5	2
0	1994	3	2	2	3	3	3	5	2	1	2	4	4	5	4	3	3	5	3	4	4	4	4	4	3	2	3	3	3	4	4	3	5	2	3	3	3	4	2	1	3	3	3	4	2	4	2	5	1
0	1995	4	2	4	3	2	4	4	2	3	2	2	4	5	2	2	2	4	4	5	4	4	4	4	4	2	3	4	2	2	2	2	4	2	4	1	4	3	4	2	4	4	5	4	3	3	3	4	4
0	1993	2	1	3	4	2	2	2	4	1	4	4	2	3	4	4	4	3	5	5	5	3	4	5	1	1	4	3	1	4	1	1	1	1	1	3	4	1	1	1	1	5	1	4	1	1	2	4	2
0	1994	5	2	3	1	2	4	4	1	4	2	4	3	4	4	4	3	3	5	4	4	4	5	5	3	2	2	2	3	4	4	2	3	3	4	1	5	2	2	5	5	4	4	5	4	4	4	3	2
0	1994	2	1	4	2	4	4	1	2	4	3	4	5	4	2	5	4	3	5	5	4	4	4	5	5	3	5	3	4	4	4	4	1	4	2	3	4	3	4	4	5	5	5	4	3	4	2	1	1
0	1995	2	2	3	2	2	2	3	2	2	2	2	4	4	2	4	4	2	2	2	4	3	4	4	4	2	4	4	2	3	3	2	2	2	2	2	4	4	2	3	2	2	2	4	3	3	2	2	3
0	1991	4	2	2	1	4	4	4	3	4	3	1	4	5	3	2	2	4	4	5	4	4	3	2	2	5	3	2	1	2	4	1	2	3	4	3	2	1	2	1	4	4	3	3	4	4	3	5	2
1	1993	2	2	4	1	3	3	5	3	4	2	2	4	2	2	2	4	5	5	5	4	3	3	2	1	3	2	3	2	2	4	5	5	4	2	3	3	2	1	3	5	4	3	3	2	3	3	5	1
0	1993	5	2	2	3	2	2	5	2	1	2	2	4	2	5	4	4	4	2	5	2	2	4	4	4	2	5	4	1	2	4	2	4	1	5	4	5	5	2	2	4	4	3	5	3	2	2	4	1
0	1993	1	5	4	2	2	4	2	4	1	2	2	5	4	2	5	4	3	3	4	3	2	3	5	1	2	5	3	2	2	5	1	5	1	2	3	2	4	1	2	2	1	2	4	1	4	1	2	2
0	1995	2	2	4	2	4	4	2	2	2	2	2	4	4	2	4	2	2	2	4	2	2	4	4	4	2	2	4	2	2	2	2	2	2	2	4	2	4	3	1	1	1	1	4	2	2	1	4	4
0	1994	1	4	4	2	3	4	2	3	1	2	4	3	2	2	4	4	2	2	4	4	3	4	5	2	2	3	3	2	1	4	1	3	1	3	2	4	3	2	2	3	2	1	4	3	3	2	3	4
0	1994	4	4	2	3	4	4	5	4	2	4	2	2	2	4	4	3	5	1	4	4	4	4	5	2	3	4	4	3	2	2	4	4	3	3	4	4	4	1	2	2	2	2	4	2	3	2	4	2
0	1993	3	2	4	4	3	4	2	2	2	1	2	4	3	3	3	2	3	2	4	4	3	4	5	4	2	4	4	2	2	5	1	2	2	2	3	4	2	1	1	1	3	2	5	2	3	1	4	3
1	1989	4	5	4	3	2	4	4	2	1	2	2	4	2	3	3	3	2	2	4	4	4	5	4	4	2	4	4	2	3	2	2	3	1	4	3	2	1	2	4	2	4	2	4	1	4	1	5	2
0	1992	3	2	1	4	2	4	2	2	5	2	1	3	1	4	5	4	4	2	4	4	4	4	4	2	4	5	4	1	1	4	4	2	2	4	4	4	2	3	1	3	4	4	4	2	4	4	2	2
0	1994	4	4	4	4	4	4	2	4	2	2	2	5	4	2	2	2	2	2	2	5	2	4	3	2	3	2	4	2	2	2	3	4	4	4	3	2	3	2	4	4	2	4	4	3	4	2	4	5
0	1995	3	4	5	3	4	3	5	2	3	2	3	3	3	2	4	3	2	4	4	4	4	4	4	2	2	3	4	2	3	4	2	3	2	2	3	4	2	2	2	2	2	2	4	2	4	2	3	3
1	1978	4	2	2	4	5	4	1	2	4	2	4	3	2	4	4	3	4	2	3	4	3	4	4	4	2	5	2	3	4	3	2	4	3	2	2	4	2	2	2	2	4	2	4	2	3	4	4	2
1	1993	5	2	2	3	4	4	3	2	2	3	2	5	3	4	4	3	4	4	3	2	3	5	4	3	4	5	2	3	2	2	4	3	4	2	3	5	4	1	3	4	5	4	4	5	4	4	5	2
0	1994	4	4	3	2	2	4	4	1	1	3	2	4	3	3	4	3	4	2	5	4	2	5	2	2	2	5	3	2	2	2	1	4	2	4	2	5	3	1	3	3	1	1	5	3	3	3	5	2
0	1994	2	3	4	2	3	4	2	2	4	4	2	3	4	1	3	4	4	2	2	3	5	3	2	3	4	5	4	3	1	3	2	4	4	3	4	2	3	4	4	4	3	2	3	3	2	4	3	4
1	1993	5	1	3	4	2	3	5	4	3	2	4	2	2	3	2	2	5	5	1	5	4	3	1	4	3	1	5	4	2	5	3	4	4	5	1	4	1	1	1	5	5	5	4	3	3	3	5	1
1	1993	2	2	4	2	4	4	4	4	2	4	2	3	2	2	4	3	4	4	4	3	4	4	4	2	2	2	5	2	2	4	2	2	2	3	1	3	2	1	3	5	4	3	4	3	4	4	4	2
1	1993	4	3	5	4	3	4	3	4	2	2	2	4	5	4	2	3	3	2	5	3	2	4	4	2	3	3	4	3	3	4	2	5	3	2	4	4	2	2	2	1	2	1	3	3	2	3	4	1
0	1993	5	1	3	2	3	2	2	4	4	4	2	4	4	4	2	2	2	5	4	2	2	2	3	3	4	4	4	2	4	2	2	2	4	3	3	2	5	1	1	1	2	2	4	4	4	3	4	2
1	1994	4	2	3	3	3	3	2	4	4	2	4	4	3	2	2	3	5	5	5	3	4	4	4	2	3	1	3	2	2	4	2	4	4	2	2	2	3	1	1	2	3	2	3	3	5	2	4	2
1	1994	4	2	5	3	2	2	4	1	1	2	2	4	5	4	3	2	4	4	5	4	4	4	4	3	4	5	4	1	4	2	2	3	2	2	2	3	4	1	1	4	4	3	4	2	4	2	4	2
0	1994	2	2	4	3	2	4	4	2	2	2	3	4	2	2	4	2	4	2	4	4	4	4	4	2	2	4	4	2	2	4	2	2	2	2	3	4	3	2	1	1	2	2	4	2	4	2	4	2
0	1993	2	2	5	2	2	1	4	2	4	3	2	5	4	1	4	2	4	4	2	2	4	4	4	1	2	2	5	2	2	1	4	3	2	2	2	4	2	2	2	1	4	2	4	4	4	2	4	2
0	1993	2	4	4	3	3	3	4	2	2	4	2	2	4	4	4	3	2	4	5	4	4	4	3	3	3	2	4	3	3	3	4	2	2	2	4	4	4	3	3	3	3	2	2	2	3	3	4	4
0	1995	4	2	4	2	2	4	5	2	2	3	4	4	3	1	3	4	3	4	4	4	4	4	4	2	2	4	4	4	3	5	2	5	2	2	4	4	3	5	2	2	4	2	4	2	4	2	4	3
0	1990	4	3	4	4	3	4	3	2	4	2	4	4	3	4	4	4	3	3	4	4	3	4	5	4	2	4	3	3	3	4	2	3	3	4	3	4	3	2	3	2	3	2	4	2	3	1	4	3
0	1993	3	1	2	4	2	3	5	2	3	1	1	4	3	4	2	2	3	4	5	4	4	4	3	3	3	3	4	2	4	4	2	4	5	3	2	4	2	2	2	3	4	3	4	4	4	2	4	4
0	1994	2	3	4	3	4	2	4	4	4	5	5	3	3	3	4	4	4	4	4	4	3	4	2	3	2	5	5	5	3	4	3	4	3	2	2	2	3	2	1	2	3	2	3	4	4	2	5	2
0	1993	5	4	3	3	2	4	5	2	3	2	4	5	1	5	4	4	4	3	4	4	3	5	4	4	2	4	5	2	4	5	1	4	3	4	3	4	4	4	3	3	2	2	4	3	4	2	4	2
0	1993	4	2	4	1	2	2	5	2	1	3	2	4	3	2	5	3	4	2	4	2	2	4	5	3	1	4	2	3	4	4	2	3	2	1	4	4	2	2	2	1	4	1	4	2	2	1	5	2
0	1993	4	2	4	1	3	4	2	3	3	3	2	1	4	2	2	2	2	4	4	4	4	2	4	2	2	4	4	2	2	3	2	3	3	4	4	2	2	2	2	2	4	2	3	2	4	2	3	4
0	1993	4	3	4	2	4	4	4	3	3	4	2	4	3	4	5	4	3	2	4	5	2	3	4	3	2	2	2	4	3	5	3	4	3	4	3	3	3	2	4	4	3	3	4	3	4	3	4	3
0	1994	4	2	4	2	2	4	4	4	4	2	2	2	4	2	2	2	4	3	4	4	4	4	3	2	4	2	4	2	2	2	2	4	3	2	2	3	3	1	1	2	3	2	3	2	4	2	4	4
1	1994	4	2	3	2	4	3	4	4	5	3	2	4	4	4	2	3	4	4	2	4	4	4	3	2	4	1	4	2	2	2	4	4	5	5	3	3	4	2	1	4	4	4	4	3	4	2	3	1
0	1995	1	1	2	1	1	2	4	2	1	4	1	5	4	1	1	3	3	5	4	5	4	4	4	4	2	5	4	3	3	4	3	3	3	3	3	4	2	1	1	1	1	1	1	1	5	1	1	1
0	1994	2	2	5	1	3	2	5	2	4	3	1	2	1	1	4	3	5	5	5	5	3	4	4	1	4	2	4	1	1	1	4	2	3	2	2	4	4	1	1	2	4	1	4	3	3	1	3	2
0	1994	1	4	4	3	2	4	3	4	2	3	3	3	2	2	1	2	3	2	4	4	3	3	2	2	1	2	3	1	3	2	2	2	2	2	3	3	4	2	3	1	2	2	4	3	3	2	3	2
0	1994	2	1	2	3	2	4	4	4	5	3	2	2	4	4	4	4	3	4	5	4	3	4	2	1	2	1	4	4	2	3	3	4	4	4	2	4	4	2	2	1	4	1	4	2	3	2	4	2
1	1994	4	3	3	1	3	3	4	2	2	2	1	3	4	3	3	3	3	3	3	2	3	3	2	3	2	5	4	3	2	2	2	2	2	2	3	4	5	2	2	2	3	3	4	3	3	2	4	3
0	1995	3	2	4	3	3	2	4	3	2	4	4	2	3	2	2	2	4	4	2	4	4	2	4	3	3	4	4	3	2	2	2	3	3	2	2	3	2	2	2	1	3	1	4	2	4	1	4	2
0	1995	2	1	3	1	3	4	4	2	4	3	1	3	4	3	4	3	4	4	4	4	4	4	5	3	2	3	4	2	2	3	3	4	5	4	3	4	1	3	3	3	4	3	4	3	4	2	4	2
0	1994	4	2	4	2	3	4	4	3	4	4	2	2	4	2	5	4	4	2	4	5	5	4	4	2	2	4	5	1	2	4	3	4	1	4	3	4	2	1	3	1	4	1	4	2	4	3	4	4
0	1993	4	2	4	2	3	3	5	5	4	4	2	3	2	4	2	3	4	3	3	3	4	2	3	3	5	3	2	3	3	3	4	2	3	3	2	5	5	4	4	5	4	3	3	4	5	3	2	3
1	1995	3	4	5	2	4	4	3	4	2	4	2	3	4	2	2	2	2	2	4	4	4	4	2	2	4	2	4	2	2	2	2	3	2	2	2	2	4	2	1	4	2	2	3	3	4	2	4	4
1	1994	5	2	3	4	4	5	3	1	3	3	3	2	4	3	5	3	4	5	5	3	3	4	4	3	1	2	3	2	4	4	3	3	3	2	4	5	2	2	4	3	4	3	5	3	4	3	4	5
0	1995	4	2	4	4	2	5	2	2	4	2	4	2	4	3	5	4	4	4	4	5	5	4	5	3	2	4	4	3	3	4	4	4	3	3	2	4	2	2	2	4	4	4	4	2	4	2	4	2
0	1994	2	2	5	3	2	5	4	4	4	1	4	3	4	1	5	4	3	4	2	4	4	5	3	4	1	5	5	5	3	5	2	2	4	3	3	5	1	2	4	4	4	4	4	2	4	3	3	5
0	1993	4	4	4	3	2	2	5	2	2	3	1	2	4	2	4	2	3	2	4	4	3	4	5	2	2	4	4	1	2	2	2	4	2	4	4	4	2	2	4	2	2	2	4	2	4	2	4	2
0	1995	2	2	2	3	2	4	4	5	2	3	4	3	2	4	3	2	5	2	4	3	2	4	5	1	2	4	4	1	1	3	5	2	3	2	4	2	4	1	3	2	4	1	4	2	3	2	4	3
1	1993	2	2	4	3	4	4	2	2	2	2	3	3	2	3	2	2	1	1	2	3	2	3	4	4	3	3	1	2	1	3	2	4	4	4	5	3	2	2	2	3	3	3	1	2	2	3	3	1
0	1993	2	1	2	4	1	4	4	1	2	1	2	5	4	5	5	4	5	4	5	4	4	5	5	4	2	4	2	2	2	2	1	5	1	4	1	5	1	2	5	4	5	4	5	2	2	2	4	4
0	1993	4	1	2	3	2	4	4	4	4	1	2	2	4	4	4	4	3	4	4	4	3	5	4	4	2	5	4	1	2	1	3	4	2	4	2	4	4	5	4	4	4	4	4	2	3	4	4	2
0	1994	2	2	4	3	3	4	5	2	3	2	3	3	2	3	3	3	4	4	3	3	3	5	4	2	2	4	4	1	2	2	1	3	2	2	4	3	4	2	2	2	4	2	4	2	3	2	4	3
1	1994	4	2	3	2	4	4	3	3	2	4	2	4	2	4	3	2	2	3	3	5	5	3	2	1	4	4	4	1	2	3	4	3	2	2	4	3	4	1	2	1	3	1	3	1	5	2	4	2
0	1993	2	5	5	1	2	2	4	2	4	2	1	1	3	4	2	2	4	4	4	3	2	3	1	2	4	1	4	1	2	4	4	3	3	2	2	2	2	4	1	4	1	1	4	3	3	2	4	2
0	1993	4	4	5	4	4	4	2	4	4	2	2	5	2	3	2	3	4	2	4	4	4	4	5	4	1	4	4	2	2	5	2	2	3	3	3	4	4	4	3	3	3	3	4	3	3	3	2	2
0	1995	4	2	3	2	3	4	3	2	1	4	3	3	4	3	3	3	3	2	4	4	4	4	4	2	3	4	4	2	2	4	2	4	2	3	3	3	2	2	4	2	3	3	4	2	3	3	3	3
0	1993	4	3	2	3	3	4	2	5	2	2	4	4	4	4	5	3	2	3	3	2	2	2	3	4	5	5	4	3	2	2	3	4	3	2	3	2	2	3	4	3	4	2	2	3	4	3	3	2
0	1995	1	2	2	3	2	4	3	4	2	2	4	3	4	3	4	4	4	2	4	3	4	4	4	3	2	5	2	3	2	4	2	3	3	3	3	4	3	1	5	4	3	1	4	3	3	2	3	3
0	1994	2	3	2	2	4	4	4	2	5	3	2	2	4	3	5	4	4	4	4	4	4	4	4	3	1	4	2	2	3	4	3	2	4	4	1	3	3	1	2	4	4	3	4	2	4	2	4	2
0	1992	5	4	3	2	4	4	4	4	2	4	2	3	4	2	2	2	2	2	2	3	3	4	2	3	2	4	4	1	1	2	1	4	2	1	4	2	3	1	2	1	2	2	2	3	3	2	5	5
0	1994	4	2	4	4	3	4	4	2	2	2	2	4	3	3	4	2	4	4	4	4	4	4	4	2	2	3	4	1	2	2	2	2	2	2	2	4	5	1	2	2	3	1	4	2	4	2	3	3
0	1995	3	4	5	2	4	4	5	3	3	2	2	2	5	2	5	4	3	4	2	3	4	5	5	1	1	3	4	2	3	5	2	2	2	1	3	4	2	2	4	2	2	1	4	3	4	1	3	4
0	1994	5	4	3	3	4	3	3	2	2	5	5	3	2	3	5	4	3	4	3	3	3	3	4	1	2	3	3	3	3	4	3	4	4	2	3	3	3	3	3	3	2	2	4	3	4	3	4	4
0	1995	4	2	2	3	2	4	2	4	1	2	2	4	4	2	4	4	4	3	5	5	5	5	3	2	2	5	4	2	3	4	2	4	3	4	3	4	4	2	2	2	4	3	4	2	4	3	3	3
0	1992	4	2	4	4	2	4	1	3	4	2	4	4	4	3	3	2	4	4	4	4	4	4	4	4	2	4	4	2	2	4	2	1	2	3	2	4	2	2	3	4	4	2	4	2	4	4	4	2
0	1993	4	2	2	2	4	4	5	2	2	4	2	4	1	2	4	4	4	2	4	3	3	4	2	1	2	4	2	2	2	2	4	3	2	4	4	2	2	5	5	5	4	5	1	2	2	2	5	2
1	1993	4	4	1	4	4	4	5	3	2	2	3	4	3	5	2	2	4	4	4	4	4	4	2	3	2	5	2	2	2	4	3	5	3	3	3	4	2	1	3	4	3	2	4	4	4	3	5	1
0	1994	5	1	4	3	2	4	1	3	4	2	1	5	1	3	3	2	5	4	4	2	2	4	5	5	3	3	4	1	4	2	3	4	3	2	1	3	5	2	1	4	5	4	4	3	3	2	5	3
0	1992	4	3	4	4	2	4	4	3	2	4	1	3	2	2	2	2	3	2	2	2	2	3	5	2	2	3	4	1	1	1	3	5	1	2	5	3	4	1	1	1	3	1	3	3	4	2	5	3
0	1993	2	3	4	2	2	2	5	3	2	3	2	3	2	2	4	2	4	2	4	4	2	4	4	2	2	4	4	4	2	4	2	4	3	2	4	4	2	1	4	2	4	1	4	2	2	2	4	2
0	1995	1	2	2	2	3	4	3	3	4	2	2	2	4	4	3	2	2	4	1	1	2	4	2	3	3	4	2	1	1	2	2	2	2	2	3	3	2	2	4	4	3	4	4	2	1	2	4	5
0	1994	5	4	4	2	2	4	4	4	2	4	1	4	2	2	2	2	4	2	4	3	4	4	4	2	2	4	3	2	2	4	2	4	2	2	3	2	4	1	1	2	2	2	3	2	4	2	4	4
0	1993	1	3	4	2	2	4	4	4	3	4	4	4	2	4	4	2	3	2	4	5	5	5	4	2	1	4	2	4	2	4	2	4	3	4	4	4	3	3	4	2	2	2	4	2	4	2	4	4
0	1995	2	3	4	4	2	3	2	2	3	2	3	4	4	2	4	3	4	5	5	4	3	4	5	4	2	2	3	2	2	4	4	3	4	4	2	5	2	2	4	4	4	4	5	2	2	3	4	2
1	1993	2	2	4	2	4	3	2	4	1	4	2	4	4	4	2	2	4	2	4	4	4	3	2	2	4	2	4	2	2	2	1	1	2	2	2	2	4	2	1	1	4	1	2	4	4	2	4	2
1	1993	2	2	4	2	2	5	5	2	1	3	2	4	4	4	4	4	2	2	4	4	5	4	4	2	2	4	4	2	4	4	2	2	2	2	3	4	2	4	2	2	4	1	4	2	4	2	4	2
0	1995	4	2	4	3	2	2	4	2	2	2	2	3	3	2	3	2	2	5	4	4	2	5	5	2	2	3	4	3	2	4	4	2	2	2	2	4	2	2	1	2	3	2	4	3	2	2	4	2
0	1993	4	2	5	2	2	4	5	1	1	2	3	5	4	3	5	4	4	4	4	2	2	4	4	2	1	5	4	3	4	4	2	4	2	1	4	4	1	1	3	2	4	2	4	2	4	2	4	2
0	1995	4	4	4	4	2	4	4	2	2	3	3	5	2	3	4	3	2	2	4	3	4	4	4	4	2	5	4	2	3	4	3	3	2	3	2	4	3	5	3	2	2	1	4	2	3	2	5	3
0	1995	5	2	4	3	2	4	5	2	2	2	4	4	3	4	3	2	4	4	5	5	4	4	4	2	1	4	2	3	2	4	2	5	3	2	3	4	2	1	5	4	4	2	4	3	4	3	5	3
0	1995	3	4	3	2	3	4	5	2	1	2	4	3	2	4	4	3	4	2	5	5	4	4	4	3	2	3	4	3	2	4	1	3	1	5	3	4	3	5	4	4	2	2	5	2	4	3	4	2
0	1995	5	3	5	2	1	4	5	2	4	3	2	4	4	2	4	3	4	4	4	4	4	5	4	2	2	5	4	2	2	3	4	2	2	3	3	4	1	3	5	3	3	1	2	1	4	3	3	2
0	1994	4	4	4	5	2	5	5	2	2	3	5	3	1	2	5	3	3	1	5	5	5	5	5	5	1	5	2	3	4	2	1	5	3	5	1	5	1	4	5	3	3	3	5	2	5	3	5	2
0	1994	2	2	5	1	2	2	4	2	1	2	1	3	1	1	2	3	4	4	4	3	3	4	1	2	2	5	4	3	2	4	3	3	3	1	4	2	3	1	3	2	3	4	3	3	2	2	4	3
0	1995	5	4	4	3	2	5	5	2	4	2	3	2	2	2	5	4	2	2	5	4	4	4	4	2	1	2	4	2	2	4	2	4	3	4	4	4	2	1	2	2	2	2	4	2	4	2	5	4
0	1994	4	2	5	2	4	4	2	4	2	2	2	4	4	3	4	4	2	2	4	2	2	5	4	2	2	5	4	2	2	4	4	4	1	4	4	4	4	1	3	1	4	3	4	2	2	1	5	4
0	1994	2	3	2	3	2	2	4	2	1	2	1	3	3	4	4	3	4	5	5	5	2	4	5	1	2	5	4	1	1	4	1	1	1	1	3	2	4	3	2	2	3	1	4	2	3	1	4	4
0	1992	3	2	4	2	4	4	5	2	2	2	2	4	3	2	3	3	3	4	2	5	2	5	4	3	2	5	5	3	1	4	3	3	4	1	1	2	3	2	2	3	3	2	4	3	2	3	3	3
0	1995	5	1	4	3	5	3	3	1	1	4	4	5	5	3	4	2	3	4	1	5	3	3	5	4	5	4	5	4	2	4	1	3	1	3	3	2	5	4	3	1	1	1	4	1	3	1	4	2
0	1994	4	2	3	2	3	4	4	2	4	3	3	4	2	2	4	3	4	4	4	4	3	3	4	2	2	2	4	2	2	4	3	3	2	2	2	2	4	2	4	2	3	3	4	3	3	2	4	2
0	1995	4	5	4	3	2	4	2	2	3	5	2	5	4	3	5	3	4	2	4	5	4	4	4	2	2	5	4	3	4	4	2	4	2	5	2	4	5	2	4	3	2	2	4	2	2	2	5	3
0	1994	4	3	4	2	2	4	3	2	2	2	1	4	3	1	3	3	3	4	3	4	2	4	3	2	2	5	4	2	2	2	2	3	2	2	3	3	2	2	3	2	3	2	4	3	2	2	4	3
0	1994	4	3	4	4	2	4	4	2	3	2	4	3	2	4	5	4	3	4	5	4	4	5	5	2	1	5	5	3	3	4	2	4	3	4	2	4	2	2	2	2	3	4	4	3	4	2	4	2
1	1988	5	4	3	2	3	5	4	4	4	3	1	1	5	1	1	3	4	4	1	5	4	4	2	4	2	1	5	1	1	1	4	3	2	4	1	4	5	1	1	4	4	3	4	3	4	3	5	1
0	1986	4	4	3	2	2	4	4	3	2	2	4	3	4	3	3	3	3	3	4	4	3	4	3	4	2	3	3	3	3	4	3	4	3	4	3	3	2	2	4	3	3	2	3	2	4	3	4	4
0	1994	2	2	4	2	2	4	4	3	2	2	2	4	4	3	2	2	2	3	5	5	4	4	4	4	4	4	4	3	2	4	4	4	2	2	3	3	2	2	2	2	4	2	4	2	4	2	4	4
0	1994	1	2	5	2	3	4	2	4	2	4	1	1	4	1	2	3	4	2	4	2	2	2	4	1	2	4	4	1	1	1	4	1	2	1	1	4	5	1	3	2	2	1	4	4	3	1	2	2
0	1994	5	2	4	3	2	5	5	1	4	1	4	4	2	3	4	2	5	5	5	4	4	5	4	4	2	3	4	3	2	4	4	5	4	5	1	4	2	4	3	4	4	4	5	4	4	3	5	2
0	1971	5	5	4	1	1	1	5	5	4	5	4	5	2	2	1	1	3	5	1	4	5	1	1	5	4	4	5	2	1	3	1	3	2	1	1	1	5	2	1	2	1	1	1	1	5	1	5	5
0	1992	4	1	5	3	1	3	5	2	4	2	1	3	3	2	2	3	4	5	4	4	3	4	1	4	2	3	4	2	4	4	2	4	3	3	2	3	4	1	1	2	5	3	3	3	2	3	3	3
0	1994	3	2	4	2	4	3	5	3	4	2	4	4	2	5	5	3	4	5	5	4	4	3	4	1	2	1	4	3	3	2	4	4	3	4	3	4	1	1	3	4	4	3	5	4	4	3	2	3
0	1993	5	4	4	2	2	4	4	1	2	1	2	4	4	2	4	4	3	4	4	4	3	5	5	2	1	3	4	2	3	2	4	4	3	2	2	5	1	1	4	4	2	2	5	2	3	1	5	1
1	1993	3	4	3	2	4	1	4	5	2	2	1	2	2	4	1	1	2	2	2	4	4	4	2	2	4	5	4	2	1	2	1	1	2	4	1	2	4	3	2	2	2	1	2	1	4	1	3	3
1	1991	4	1	5	3	4	4	5	2	4	2	1	4	2	5	4	4	5	5	5	5	4	3	4	4	2	1	2	2	4	4	5	5	4	2	1	3	2	2	3	2	4	4	4	4	4	4	5	2
0	1992	1	4	5	1	1	4	5	2	1	4	1	1	5	2	2	2	4	3	5	3	2	4	5	1	4	5	5	1	1	1	1	4	1	1	3	4	2	2	2	2	1	1	5	1	2	1	3	2
0	1993	4	1	2	2	2	4	5	2	3	2	3	3	4	4	4	4	4	4	4	4	3	4	4	3	1	5	4	2	3	4	4	4	2	4	2	5	1	5	4	4	4	4	4	3	3	4	4	2
0	1992	4	2	2	1	2	3	4	2	1	2	1	4	3	2	4	4	4	4	4	4	2	3	4	2	1	4	4	1	1	4	2	2	1	1	2	3	2	2	1	3	3	2	4	2	3	2	4	2
0	1992	5	3	4	4	3	2	4	5	3	2	3	3	4	2	2	2	4	4	4	4	4	4	4	4	3	2	4	3	4	3	4	4	3	4	3	3	4	2	2	2	2	2	3	3	4	2	4	2
0	1993	4	5	5	2	2	4	5	2	1	2	4	4	4	1	4	4	1	4	4	5	4	5	4	4	2	4	3	2	4	2	1	4	1	5	4	5	3	1	5	1	1	1	5	1	3	2	4	5
0	1991	5	4	5	1	5	2	2	2	3	5	5	5	1	2	2	2	2	5	2	5	5	4	2	2	4	2	4	4	2	4	2	2	2	2	3	2	4	2	2	2	2	2	4	4	2	4	4	2
0	1971	5	5	5	2	3	4	5	1	1	3	1	2	3	3	2	3	1	1	5	4	2	5	5	3	2	4	5	2	4	2	1	5	2	4	4	4	2	1	2	3	1	1	4	2	3	2	5	2
1	1990	5	4	2	3	4	4	5	3	3	5	4	5	4	3	2	4	2	2	4	4	4	2	2	4	2	4	2	2	2	2	3	5	1	2	3	2	4	4	2	1	1	1	3	2	4	2	5	4
0	1993	4	4	4	2	4	5	3	2	2	1	2	2	3	2	2	2	2	4	4	4	4	4	5	2	3	4	4	2	2	4	2	2	2	2	3	4	3	2	1	1	1	1	4	2	4	2	3	4
0	1994	5	3	3	2	2	4	2	3	2	1	1	4	4	5	4	2	2	3	4	2	4	4	2	1	3	4	4	1	2	4	1	4	1	4	3	3	5	1	3	2	3	2	4	2	4	2	4	4
0	1994	4	2	3	3	2	4	5	1	4	2	2	3	3	4	5	4	4	4	5	4	4	5	4	3	1	4	4	3	4	4	2	4	3	4	3	4	2	3	4	4	4	3	4	2	4	3	4	2
0	1992	4	4	5	2	2	5	5	3	4	3	2	4	5	4	5	4	2	2	5	4	4	5	4	5	2	4	3	5	2	5	1	5	4	4	3	5	4	1	4	4	1	1	5	3	4	4	5	4
0	1990	4	2	2	4	1	5	4	1	1	1	5	5	2	2	5	5	2	3	5	3	2	5	5	5	1	5	2	4	4	1	1	5	1	3	2	5	2	1	3	5	3	2	4	1	2	1	4	3
0	1993	4	2	4	3	2	4	2	2	2	1	2	4	4	2	4	2	4	3	2	3	2	4	4	2	2	4	4	1	1	4	2	4	2	4	2	4	2	2	3	4	4	4	4	2	4	3	5	2
0	1992	1	3	4	1	3	4	2	2	3	2	1	4	1	1	3	2	4	4	4	5	4	5	5	1	4	4	2	1	1	4	2	3	3	4	2	4	5	1	1	1	3	1	5	1	4	1	1	2
0	1992	5	2	4	3	3	4	4	3	4	2	3	4	4	4	3	2	3	4	4	4	4	4	4	3	2	4	4	2	2	4	2	4	3	4	4	3	3	2	1	2	4	1	4	2	4	2	4	3
1	1993	2	1	4	4	3	4	4	5	3	4	2	4	3	3	4	4	4	4	2	4	4	2	4	2	2	4	4	2	2	2	2	3	3	2	4	2	2	3	2	5	4	3	4	2	4	2	4	2
0	1995	5	4	4	4	3	2	4	3	3	3	2	4	2	2	3	3	2	3	4	4	4	3	4	4	2	4	3	2	4	2	2	4	3	2	3	3	3	3	3	2	2	2	4	3	4	2	5	3
0	1995	5	5	3	2	2	4	5	3	3	3	4	3	3	5	5	3	3	3	5	5	5	5	5	3	2	5	5	4	2	4	2	4	2	4	2	4	4	2	2	1	1	2	4	2	4	2	5	3
0	1994	3	2	4	2	4	4	2	5	2	4	2	5	2	2	2	2	3	2	4	4	3	3	4	2	4	2	4	2	2	4	2	4	2	2	2	2	2	2	2	2	4	2	3	2	2	1	4	4
0	1994	4	2	3	4	1	5	2	1	1	1	1	4	1	2	3	4	4	2	5	2	4	5	2	2	4	1	2	1	4	4	2	4	1	4	1	4	1	1	1	4	2	4	5	3	4	2	4	2
0	1995	2	2	4	2	2	4	4	3	2	3	4	3	2	2	5	3	3	3	4	4	4	4	4	2	1	3	4	2	2	4	2	3	2	4	2	4	3	3	2	3	3	1	4	2	4	2	3	3
0	1994	1	3	4	3	3	3	2	4	3	3	3	4	4	3	1	2	3	3	4	5	3	3	3	3	4	2	1	2	3	1	1	3	2	1	3	3	4	3	3	1	1	2	3	3	2	3	2	2
0	1982	5	2	5	2	1	4	4	2	5	1	1	5	4	1	3	2	4	3	5	5	2	4	4	4	2	4	1	1	1	1	1	4	4	1	4	5	1	2	3	4	4	4	4	1	2	1	5	2
0	1989	5	3	4	4	5	5	5	3	1	2	5	1	1	2	5	3	2	3	5	5	5	5	3	3	3	1	3	1	4	4	2	4	1	3	3	3	4	1	1	1	4	2	4	3	5	1	5	5
0	1982	5	5	3	1	1	1	5	5	3	5	4	5	3	2	1	3	1	5	1	4	5	1	1	5	2	2	5	3	3	1	1	3	4	1	2	1	2	1	1	1	1	1	1	3	4	1	5	4
1	1993	5	1	3	3	3	4	5	2	3	2	3	2	4	5	3	3	4	4	4	4	5	5	3	3	2	2	3	1	4	4	3	5	3	2	1	3	1	3	1	3	4	2	4	3	4	3	5	1
0	1993	4	3	4	3	3	4	4	2	2	3	1	3	1	2	2	3	4	4	4	4	2	2	4	2	2	3	4	3	2	4	5	3	2	1	2	2	2	3	4	4	3	2	3	3	3	2	1	1
0	1994	4	2	5	3	4	5	4	2	1	2	2	2	2	1	2	2	4	4	4	4	4	5	4	1	2	4	4	2	2	4	1	2	2	2	4	4	2	1	2	4	4	2	4	4	4	2	4	4
0	1994	5	2	4	4	2	4	4	1	5	2	3	4	1	4	4	4	3	4	4	5	2	4	5	3	1	3	2	4	3	4	4	2	4	5	2	4	2	2	1	2	4	2	4	3	2	3	4	2
1	1994	2	5	4	1	4	3	5	4	4	4	3	1	2	1	3	4	2	2	1	5	4	3	2	3	3	1	4	1	1	1	2	4	4	1	3	2	3	4	1	1	1	1	2	2	4	1	3	1
0	1993	5	2	3	4	4	4	3	3	4	2	1	3	4	1	4	4	4	5	5	4	4	4	5	2	2	3	2	1	1	4	3	4	4	4	3	4	2	2	3	3	4	3	4	4	4	2	4	2
1	1992	3	1	3	2	5	5	5	3	2	5	1	3	2	5	2	4	5	2	3	4	1	4	1	3	1	3	2	4	3	4	5	5	5	2	5	1	3	1	1	2	5	1	4	3	1	1	5	1
0	1989	2	2	4	4	2	4	4	1	4	2	3	4	5	3	5	4	4	4	4	4	4	5	4	2	2	4	4	2	2	4	2	4	4	4	2	5	2	2	4	4	4	5	5	4	4	4	4	2
0	1991	3	3	3	4	2	5	5	3	2	4	4	5	2	4	2	2	2	2	4	4	4	4	4	2	3	5	4	3	2	2	3	4	1	4	3	3	2	2	2	3	1	1	3	3	4	2	5	2
0	1994	2	2	4	2	2	4	4	2	1	2	2	4	2	1	4	3	4	3	4	4	3	4	5	3	1	3	3	2	2	2	1	2	1	2	2	4	2	2	1	4	4	3	4	2	2	2	3	3
0	1993	4	2	2	4	4	4	2	1	4	4	2	4	4	2	4	4	4	4	4	4	4	4	2	4	4	4	4	2	2	4	2	2	4	4	2	4	2	4	4	4	4	4	4	4	4	4	4	2
1	1991	4	2	4	2	4	2	5	2	2	2	4	4	2	2	2	2	3	4	4	4	2	4	2	1	2	4	4	3	1	2	5	4	2	2	2	4	1	1	4	2	3	2	4	3	2	2	4	2
1	1995	4	3	4	2	2	4	2	4	1	3	2	4	3	5	3	4	4	4	4	3	2	4	3	1	4	5	4	2	2	4	4	3	2	4	4	2	3	5	2	1	2	1	3	3	3	2	3	2
0	1994	4	3	1	1	4	4	4	4	1	2	1	5	2	3	4	4	1	1	2	2	2	5	2	4	2	5	2	1	1	5	1	1	1	4	5	4	2	2	1	2	4	2	5	4	4	2	5	4
0	1994	5	3	4	2	2	3	4	2	2	3	2	4	4	2	4	3	3	3	4	4	3	4	4	2	2	4	3	2	2	4	2	3	2	4	2	4	2	4	3	2	2	2	4	2	3	2	4	3
1	1958	4	2	3	2	2	4	5	2	4	2	2	3	2	4	5	4	3	4	2	4	4	4	4	4	1	3	2	3	4	4	4	4	4	4	2	4	4	4	3	4	4	4	4	2	4	2	3	3
0	1994	5	4	2	2	2	1	4	4	3	2	4	4	5	2	4	2	1	2	4	2	2	4	4	2	2	3	3	1	2	2	1	4	2	1	4	2	2	1	1	1	1	1	2	1	2	2	5	4
0	1994	5	2	4	4	4	5	4	2	4	4	2	2	2	2	3	4	4	2	5	5	5	3	5	2	1	1	4	5	3	4	3	4	4	3	3	2	2	2	1	3	2	1	4	5	5	3	5	2
1	1995	1	1	3	2	3	2	2	2	5	2	1	4	2	2	4	4	4	5	4	5	5	3	2	2	2	1	2	1	1	2	5	2	5	2	2	4	4	4	2	4	4	4	2	4	4	3	3	2
0	1994	4	2	4	2	1	3	5	1	1	3	2	3	3	2	4	4	3	2	2	2	2	4	4	2	2	5	4	2	2	3	2	4	1	4	5	5	2	2	2	3	4	4	4	2	3	3	4	2
1	1994	5	2	4	4	3	5	3	3	3	4	1	2	4	5	5	4	2	2	4	5	3	4	4	3	2	4	2	4	4	4	3	4	2	2	3	2	2	1	3	1	4	1	4	3	2	2	4	2
1	1994	4	3	4	1	3	4	2	2	2	2	2	4	3	2	3	2	4	4	3	4	2	5	4	2	2	4	4	1	2	4	2	2	2	4	4	3	2	2	3	4	4	2	4	2	3	2	4	3
0	1993	2	4	5	1	3	5	2	1	3	1	1	4	1	1	4	4	2	3	1	3	4	2	4	2	1	5	1	2	1	1	2	5	2	4	5	4	4	1	3	1	1	4	5	5	4	4	4	2
0	1994	4	3	2	3	5	3	4	1	2	2	2	1	3	5	3	3	4	4	3	4	4	5	3	3	2	1	5	3	3	3	3	3	3	3	3	3	4	2	3	3	3	3	4	3	3	3	3	1
1	1992	5	1	4	3	2	3	4	1	4	2	3	2	2	4	2	3	3	4	2	4	4	4	1	4	2	2	3	3	4	1	4	5	4	2	3	4	5	1	4	2	4	2	5	4	3	3	5	4
1	1993	3	1	4	4	3	1	4	3	4	3	2	1	4	3	2	3	5	5	4	4	4	3	2	4	2	1	4	3	2	2	3	3	3	2	3	3	3	4	3	4	4	2	3	4	3	3	4	2
1	1993	4	3	4	3	4	4	5	4	1	4	4	2	2	1	5	4	3	2	4	5	4	3	3	4	1	3	4	3	1	4	1	4	1	2	1	2	3	2	3	1	4	1	3	4	4	3	5	1
1	1989	4	1	1	4	2	3	4	2	3	2	2	2	2	4	4	2	5	4	5	5	4	3	4	3	2	1	4	2	3	2	3	3	4	2	2	4	2	2	3	4	4	5	4	4	4	3	4	3
1	1995	3	1	4	4	5	2	5	2	5	4	4	2	2	2	1	2	5	5	2	4	2	2	2	3	5	1	4	3	2	1	4	4	5	1	2	1	2	2	2	4	5	4	2	4	2	2	4	1
0	1994	5	4	4	4	2	4	3	2	2	2	3	2	3	2	4	3	2	3	4	4	4	4	3	3	2	3	4	3	4	2	2	4	3	2	2	3	4	2	2	2	2	2	4	2	2	2	3	2
0	1994	2	2	3	5	4	2	2	2	5	3	2	4	4	2	3	2	5	5	4	3	3	4	4	3	1	3	2	4	4	4	3	2	4	3	4	4	4	2	4	2	3	2	3	1	3	1	4	2
1	1994	4	2	5	4	1	2	3	2	1	1	3	4	5	4	2	2	4	2	4	3	2	4	5	2	2	5	4	2	2	2	2	4	2	2	4	4	4	1	3	2	3	2	5	1	3	4	4	4
0	1994	2	2	3	4	3	4	1	2	5	3	1	3	2	2	4	2	5	5	4	5	5	4	3	2	2	1	4	3	2	4	4	1	5	2	4	3	5	5	2	2	4	3	3	3	5	2	3	1
0	1995	4	1	4	1	3	2	2	3	4	4	1	3	4	1	3	2	5	3	4	4	2	2	4	2	1	3	4	2	2	4	2	1	2	2	4	1	1	2	1	4	4	4	3	2	3	2	2	2
0	1993	5	4	4	3	2	4	5	5	2	2	1	4	2	3	2	2	2	4	4	2	3	4	2	1	4	4	4	1	2	4	3	5	1	3	3	4	4	2	2	2	2	2	4	2	2	2	5	4
0	1993	5	2	3	3	2	5	5	3	3	1	2	2	4	4	4	4	3	4	4	5	2	4	3	2	4	5	4	2	4	3	2	5	3	4	2	4	4	1	5	2	4	2	4	3	2	2	5	2
0	1994	4	4	2	2	4	2	5	3	1	3	4	4	2	4	4	4	5	2	4	4	2	4	5	2	2	4	2	4	2	4	4	4	2	2	4	4	2	4	2	2	1	1	5	1	2	3	4	1
1	1993	1	3	4	3	1	3	3	3	3	3	3	3	3	3	3	3	3	3	3	3	3	3	3	3	3	3	3	3	3	3	3	3	3	3	3	3	3	3	3	3	3	3	3	3	3	3	3	3
1	1989	4	2	4	4	2	4	4	2	2	4	2	4	4	2	4	4	5	4	4	4	4	4	4	4	2	2	2	2	2	2	4	4	2	2	1	4	2	2	4	2	4	3	2	2	4	2	3	2
1	1987	4	1	4	2	2	1	4	3	5	1	3	2	5	2	3	3	5	5	4	5	4	3	5	3	2	1	4	2	3	3	4	4	5	1	5	4	2	1	4	4	5	4	4	4	5	3	5	1
0	1980	1	2	2	1	2	4	4	2	1	2	3	2	4	3	4	4	2	3	4	2	3	4	4	2	2	5	2	1	1	2	2	4	2	4	2	4	3	5	5	4	4	3	4	3	3	2	4	2
0	1992	2	4	5	1	1	1	5	1	1	2	1	5	4	1	5	5	5	4	5	5	5	5	4	4	1	5	5	1	1	5	5	5	1	1	1	5	5	4	2	1	2	1	4	2	2	2	4	1
1	1971	3	1	5	5	1	3	5	1	4	1	5	3	2	5	4	4	3	5	1	5	3	5	5	5	1	1	5	5	3	5	3	4	5	3	3	5	2	3	1	1	5	1	5	3	4	5	4	5
1	1992	3	2	4	4	3	4	5	2	3	3	4	4	5	3	4	3	4	5	4	4	3	4	2	3	2	5	4	2	3	4	3	4	3	2	2	3	2	2	3	2	3	2	4	3	4	3	5	2
0	1978	4	2	2	4	4	2	3	2	2	2	3	4	4	3	5	4	5	3	5	5	4	3	2	4	1	2	2	4	4	4	3	4	3	3	4	3	2	4	4	2	4	2	5	3	4	3	4	4
1	1992	4	2	4	3	4	4	4	2	3	4	2	2	3	2	4	2	4	4	4	3	4	4	2	4	2	2	4	2	3	4	3	3	3	4	3	4	2	2	4	4	4	3	4	4	4	2	3	2
0	1983	4	4	4	2	2	3	5	4	1	2	1	4	3	4	2	4	2	2	5	3	4	4	3	4	2	5	5	1	4	4	2	5	1	2	2	3	2	2	2	1	1	1	3	1	4	1	5	4
1	1991	2	2	4	2	2	2	3	3	4	2	2	3	2	2	4	3	4	4	4	2	3	4	4	3	2	1	4	2	4	2	4	2	4	2	4	4	4	1	5	2	4	2	4	3	3	2	3	2
1	1995	4	2	3	3	4	3	5	3	4	3	4	3	3	3	2	4	4	3	4	4	4	3	3	4	3	3	4	4	3	3	3	4	4	3	2	3	3	2	2	2	4	4	4	4	5	2	4	2
0	1989	1	3	4	4	3	2	3	4	3	3	1	2	2	2	2	2	3	4	4	4	4	2	5	3	2	2	3	2	2	2	4	3	3	5	4	3	2	1	3	2	2	3	2	2	3	3	3	2
0	1994	5	3	5	4	4	4	3	4	1	3	3	1	5	2	4	4	2	2	5	5	5	4	3	2	1	4	2	2	2	2	2	3	2	2	2	3	3	2	2	1	3	2	4	3	4	1	4	4
0	1993	5	4	4	4	3	4	5	2	1	4	4	3	2	4	5	3	2	1	4	4	3	3	4	4	2	3	3	4	2	4	2	4	3	4	3	3	1	1	5	2	1	1	5	4	3	3	5	2
1	1994	3	2	2	1	3	2	2	3	3	3	4	3	5	2	4	4	4	4	3	5	4	3	4	2	5	2	3	2	3	4	2	3	3	2	2	3	3	2	1	4	3	5	3	2	4	3	3	3
1	1982	2	2	4	5	4	4	2	1	3	2	3	5	1	3	4	4	5	2	4	5	4	4	3	5	1	3	2	2	5	3	3	3	3	3	3	4	4	2	3	4	4	4	4	4	3	2	3	5
1	1959	3	2	4	5	1	1	5	4	3	2	4	4	2	2	2	2	3	4	4	4	4	5	5	5	1	5	5	3	3	3	3	4	2	2	4	2	4	1	1	2	4	4	3	2	3	1	5	2
1	1991	4	1	4	5	2	5	4	4	4	1	1	3	2	1	2	4	3	4	5	5	1	3	5	2	1	5	5	1	2	1	2	2	3	3	1	4	4	5	1	5	5	1	5	5	1	1	5	1
0	1994	4	3	4	4	4	4	2	2	2	2	2	4	3	3	4	4	4	3	4	2	3	5	3	1	2	5	4	2	4	4	2	4	2	4	4	4	5	2	2	2	3	3	4	3	4	4	5	3
0	1994	4	1	2	3	2	3	5	2	4	3	2	2	3	4	2	2	5	4	4	3	3	4	5	4	2	5	4	2	2	2	1	5	3	2	2	2	3	4	2	4	5	4	5	3	3	3	5	2
1	1992	3	2	2	4	2	4	4	4	2	2	3	4	4	4	2	4	2	3	4	4	4	4	4	3	4	3	4	2	3	4	3	4	2	4	4	2	5	2	2	1	3	1	4	2	4	1	4	3
1	1994	3	2	3	2	2	4	5	3	2	2	2	3	4	3	4	4	4	2	4	4	4	4	4	2	4	4	4	2	2	4	3	3	2	2	3	3	3	2	2	2	4	2	3	2	4	2	4	4
0	1948	2	4	4	4	2	2	5	2	2	2	4	2	4	2	4	4	4	2	2	4	4	4	4	2	2	4	4	2	4	4	2	2	1	2	1	4	4	2	1	4	1	1	4	2	4	2	2	4
0	1950	5	5	5	4	5	4	5	2	4	4	2	2	2	1	2	2	1	1	4	2	2	4	4	4	4	4	4	2	2	4	2	5	2	2	5	3	5	5	2	2	1	1	5	2	2	2	5	4
0	1995	5	3	2	3	4	4	5	2	4	3	2	3	2	2	2	2	2	4	5	4	4	4	4	2	2	4	2	2	4	1	1	4	2	4	4	3	2	2	1	1	2	1	3	3	2	3	4	2
1	1964	4	1	3	4	4	4	2	2	4	2	2	3	3	3	4	3	5	5	4	3	3	4	2	3	2	2	3	3	3	4	4	2	4	4	4	5	3	4	5	5	5	5	5	3	3	3	4	1
1	1994	4	2	4	4	3	3	2	2	4	1	3	1	3	4	5	2	4	4	4	4	4	3	4	4	2	1	4	2	3	3	4	4	4	3	2	4	3	2	3	3	4	3	4	4	4	3	4	2
0	1993	4	1	1	4	5	5	5	4	5	5	3	1	1	4	4	5	5	5	1	5	3	4	5	4	1	1	5	2	1	2	5	2	5	4	4	1	1	2	4	5	5	3	2	3	4	2	4	1
1	1992	4	1	4	4	1	5	5	5	4	2	1	1	5	2	1	4	2	4	5	5	1	4	5	5	5	5	5	1	5	2	1	5	4	4	2	5	5	5	1	1	5	1	5	2	5	1	5	5
0	1995	3	2	4	2	2	2	4	2	3	2	3	2	1	3	4	3	4	4	2	3	3	4	1	2	3	5	4	1	2	4	3	2	2	1	3	2	2	1	2	2	4	2	4	3	5	2	4	2
1	1995	5	4	2	2	2	4	3	1	3	2	2	2	1	4	3	4	4	3	5	2	2	5	4	2	2	5	4	3	2	4	4	4	2	2	2	5	2	4	2	4	2	1	5	4	2	2	4	2
1	1994	4	2	4	2	1	2	5	1	4	1	4	5	3	2	4	4	1	4	4	3	2	5	3	2	2	5	5	4	2	4	3	4	4	1	1	5	1	2	3	2	4	1	3	3	2	2	5	1
1	1985	3	1	3	2	4	4	2	4	4	4	2	2	4	4	4	4	5	5	4	4	4	4	4	3	4	3	4	2	2	4	4	2	2	4	1	3	4	2	2	3	4	2	4	3	4	2	4	2
1	1957	3	2	4	4	2	4	4	4	2	4	2	4	4	2	2	4	4	4	2	4	4	4	4	4	2	4	4	2	2	2	2	3	2	2	2	4	4	2	1	4	4	4	4	4	4	4	3	4
1	1993	4	2	2	2	4	4	4	3	5	4	4	3	4	4	4	4	3	2	4	4	4	3	4	1	3	2	4	5	2	5	4	3	5	3	4	2	2	1	1	3	4	2	4	4	4	2	4	2
0	1951	2	2	4	5	4	4	3	4	5	2	4	4	2	2	3	2	3	4	2	5	4	3	4	3	5	3	3	3	4	4	2	2	4	2	4	3	4	1	3	4	3	3	3	4	4	3	2	4
1	1993	4	4	5	4	2	2	5	3	3	4	5	4	1	3	3	4	3	2	3	4	3	4	3	2	2	5	4	5	1	4	3	4	3	2	2	3	4	4	1	1	1	1	2	2	2	2	4	3
0	1993	2	2	1	2	2	4	4	2	1	2	5	3	3	5	4	3	2	2	2	4	5	5	4	3	2	3	3	4	3	4	2	4	2	4	4	4	3	2	4	3	3	1	4	2	4	1	3	2
0	1961	4	4	4	3	3	4	5	2	3	2	2	2	4	2	2	3	2	2	4	4	4	4	4	4	4	4	4	2	4	4	2	4	2	2	3	4	2	2	2	2	2	2	4	3	4	2	4	3
1	1991	1	3	3	4	3	4	1	2	1	5	4	5	1	1	4	4	5	2	4	5	5	4	3	4	1	1	5	3	3	4	4	2	2	2	1	1	5	3	1	1	1	1	4	3	3	3	5	1
0	1962	2	2	5	3	2	2	4	2	2	3	2	3	4	2	2	2	2	3	2	4	4	4	4	2	3	4	4	2	2	2	2	2	2	2	2	3	4	1	1	4	4	2	4	2	4	2	4	4
0	1993	5	3	3	3	2	2	5	3	3	4	3	5	3	4	3	3	3	3	2	3	2	3	4	4	2	5	5	2	3	1	2	4	2	3	3	3	3	2	2	1	2	2	4	3	3	3	5	2
0	1980	5	3	2	5	3	5	5	4	4	4	5	4	4	4	5	5	4	3	2	5	2	3	3	3	1	1	5	5	4	5	3	5	5	3	1	2	2	3	2	2	4	2	4	3	4	2	5	2
0	1967	4	5	4	3	2	4	5	2	5	2	4	4	2	2	4	3	4	4	4	4	3	4	4	3	2	2	3	4	3	4	3	5	4	3	2	5	4	1	2	2	2	2	4	2	3	3	4	3
0	1989	4	3	4	4	2	4	2	2	2	2	2	4	2	4	4	4	4	4	4	4	3	4	4	2	2	4	4	2	3	2	2	2	1	4	3	4	2	2	3	2	3	2	4	1	4	1	4	4
0	1994	3	2	3	2	4	2	4	4	4	2	2	2	2	4	5	4	3	4	2	4	4	4	2	1	2	3	3	2	2	2	2	2	3	2	2	4	3	4	4	4	4	3	4	3	4	4	3	3
0	1994	2	2	4	3	2	3	4	2	1	3	2	5	4	2	2	2	4	2	5	2	3	4	5	5	2	5	3	1	2	2	1	3	2	3	3	4	2	1	2	3	4	4	4	2	4	2	3	1
1	1938	3	2	3	3	2	4	3	2	3	4	3	2	2	4	3	2	4	4	4	4	3	4	3	4	3	2	4	3	3	4	3	2	3	3	2	3	4	2	2	4	4	4	4	3	3	4	3	4
0	1991	4	4	2	2	2	4	2	2	4	2	1	5	2	4	5	4	4	4	2	4	4	4	5	2	2	5	2	1	2	2	2	2	4	2	2	4	4	2	4	4	2	4	4	2	4	3	4	2
0	1940	3	3	4	3	2	3	4	2	2	4	4	2	2	3	4	2	2	2	4	4	3	4	2	4	2	4	4	4	3	4	2	4	2	2	2	3	2	3	2	2	2	2	4	2	4	2	4	4
1	1991	4	3	4	2	4	4	4	2	2	2	3	2	3	4	2	3	3	3	4	4	3	4	4	3	4	1	4	3	3	4	3	4	3	3	4	2	4	2	1	2	3	4	4	2	3	3	3	2
0	1992	4	4	4	2	3	4	4	2	2	4	2	3	3	2	4	4	2	1	4	5	5	4	4	1	2	3	4	1	1	4	1	3	1	2	3	3	2	1	1	1	1	1	4	1	4	1	3	2
0	1993	5	2	3	3	2	4	5	2	1	3	2	4	5	5	5	3	4	4	4	4	4	4	5	4	1	5	4	2	4	3	3	5	1	3	4	4	5	4	1	1	4	2	4	1	3	1	5	3
1	1994	5	3	4	4	3	3	4	2	4	2	2	4	2	3	4	4	3	4	4	4	4	4	2	5	2	5	4	2	4	2	3	4	3	3	2	4	4	2	3	3	2	3	4	2	4	3	4	5
1	1959	3	2	4	5	4	3	4	4	3	4	4	3	2	2	2	2	4	4	4	4	3	2	2	4	4	1	3	2	3	3	4	4	3	4	3	1	4	2	1	5	4	3	3	4	3	2	4	2
0	1966	2	5	5	1	4	2	5	4	2	3	1	3	4	2	2	2	3	4	3	5	4	3	3	2	2	3	4	1	2	1	4	4	2	3	1	2	4	1	2	2	1	2	2	4	4	2	4	4
0	0	2	1	3	4	2	4	2	3	4	2	1	2	1	3	3	3	4	4	5	3	1	5	4	4	3	4	4	2	3	2	2	4	3	4	2	3	3	1	1	4	4	3	4	2	1	2	4	3
1	1993	4	1	4	4	4	3	3	2	5	3	1	4	5	4	2	3	5	4	5	4	5	4	3	5	2	3	4	2	2	1	3	5	4	2	5	4	4	1	4	4	5	3	5	4	5	5	5	1
0	1994	4	2	2	3	2	4	2	2	1	2	2	4	2	1	4	3	4	2	4	3	4	4	4	4	2	4	4	3	2	2	2	2	2	3	2	4	1	2	2	4	2	4	4	2	4	3	4	3
0	1993	1	2	5	5	1	5	1	2	5	2	4	3	4	1	5	4	5	5	4	4	4	5	4	5	2	4	3	3	4	4	4	1	4	4	2	5	1	1	5	5	5	5	5	5	4	3	1	4
0	1994	4	3	3	3	4	4	5	3	1	4	2	4	4	4	4	4	4	2	4	4	3	4	4	3	4	4	3	2	2	4	2	4	1	4	3	4	4	4	3	2	2	1	5	2	2	3	5	3
0	1993	5	3	2	3	2	5	5	3	2	3	4	4	2	3	5	4	3	3	4	4	4	5	4	3	2	4	4	2	3	5	2	5	1	2	4	4	3	2	4	3	3	2	4	2	4	2	4	2
0	1993	3	4	4	3	2	4	2	1	3	1	4	4	3	3	5	4	3	4	5	4	4	5	2	5	1	5	5	2	5	2	3	4	3	4	3	4	3	1	3	1	2	1	5	1	4	1	4	2
1	1990	4	1	3	4	3	4	4	2	4	3	3	2	2	3	4	3	5	5	4	4	4	4	2	3	2	3	3	3	2	4	5	3	4	4	2	4	2	2	2	4	4	4	4	2	4	2	4	1
0	1995	2	4	4	4	3	4	4	2	4	2	4	2	2	2	4	3	2	4	4	4	4	4	4	3	2	2	4	3	4	4	4	2	4	4	3	3	4	2	2	2	2	2	4	2	4	2	4	2
0	1992	4	2	2	2	4	4	2	4	2	2	2	2	4	2	2	2	2	4	4	4	4	4	4	2	4	2	4	2	2	4	2	2	2	2	2	2	2	2	2	4	4	2	4	2	4	2	4	4
0	1962	3	4	4	4	2	4	4	2	1	2	2	4	1	4	4	2	1	1	5	2	2	4	4	4	4	3	2	2	2	2	1	4	1	4	4	4	4	2	2	2	2	2	4	2	4	2	4	3
0	1993	4	3	3	2	2	3	3	2	2	3	3	4	3	3	3	3	2	4	4	3	2	4	2	4	2	5	4	2	3	4	2	4	3	4	3	3	4	1	2	1	2	2	3	2	3	2	4	3
0	1994	5	2	4	2	3	4	4	3	5	2	1	3	4	1	4	3	2	5	4	4	3	4	3	1	2	1	4	1	1	4	4	4	4	3	4	2	2	4	3	1	4	1	4	4	3	3	4	2
1	1962	4	2	4	2	4	4	5	4	5	3	4	2	4	2	2	4	4	5	2	5	3	2	4	2	3	1	4	3	2	4	5	4	4	3	1	2	2	3	1	4	4	3	2	4	3	4	4	2
0	1994	3	1	2	4	4	4	4	2	5	2	1	5	3	4	5	5	4	5	5	5	5	5	4	4	2	1	1	1	3	3	4	4	5	5	3	5	3	2	3	4	5	4	4	5	5	5	3	1
1	1991	4	2	4	4	3	4	4	2	4	1	3	2	3	3	2	4	4	4	4	4	2	4	3	4	2	3	3	2	2	4	4	4	4	4	2	4	4	1	3	4	4	4	4	4	2	3	4	1
0	1965	3	2	4	4	2	4	4	2	4	2	2	4	2	2	2	2	4	3	4	4	2	4	3	4	4	4	4	2	3	4	2	4	2	2	1	4	4	2	2	2	2	1	3	2	3	4	4	4
1	1993	2	2	4	3	5	5	2	5	2	2	3	1	1	2	5	4	4	4	2	5	5	5	5	5	1	3	5	3	5	2	5	3	4	4	3	5	3	2	2	5	5	2	5	3	5	3	4	1
1	1959	3	1	3	2	3	4	5	3	4	1	1	3	2	3	4	3	4	3	3	4	4	5	4	4	2	2	4	2	2	4	5	4	3	1	1	2	2	2	1	3	4	4	3	3	4	2	5	1
1	1952	2	4	5	5	1	1	5	1	1	5	5	2	5	4	3	4	2	2	3	4	2	5	2	5	2	4	3	4	4	4	4	4	3	1	2	4	5	3	1	2	1	2	5	4	2	3	5	2
1	1963	3	2	3	5	4	4	4	2	5	3	4	2	4	2	4	3	4	5	5	5	5	3	3	4	2	1	3	4	4	4	4	4	5	4	1	4	2	3	3	4	4	2	4	4	4	4	4	2
1	1993	5	2	4	4	3	2	4	2	3	3	2	4	4	2	1	2	4	4	2	3	3	3	4	4	4	4	4	2	2	2	4	3	3	2	2	2	3	2	1	2	4	2	3	3	4	3	5	2
1	1994	2	2	4	4	4	4	4	3	5	3	3	3	2	2	3	2	4	4	4	4	4	4	3	4	4	2	4	2	3	2	4	4	4	2	2	3	3	2	2	4	4	4	4	4	4	4	5	1
0	1963	2	3	2	1	2	4	5	1	1	1	1	2	2	1	2	2	4	1	5	5	5	5	5	4	1	5	2	3	2	4	1	5	3	4	4	4	4	1	1	1	4	4	5	2	4	2	3	4
1	1993	2	4	4	1	4	3	2	4	4	2	2	3	5	2	2	2	2	3	2	3	3	2	2	2	4	1	4	4	2	2	5	3	4	3	3	2	4	2	1	1	4	1	3	3	3	3	3	4
1	1958	4	2	4	4	3	4	4	2	2	2	4	4	3	4	4	4	4	4	3	4	4	4	3	4	2	4	2	3	3	3	3	4	4	3	2	4	3	4	3	4	4	3	4	3	4	3	4	3
1	1992	2	4	3	2	2	2	4	2	2	3	1	4	2	3	2	3	2	2	4	3	2	2	4	3	2	5	4	1	1	1	2	1	1	2	5	4	5	1	2	2	2	2	4	3	3	1	5	3
0	1234	4	4	4	4	4	4	4	4	4	4	4	4	4	4	4	4	4	4	4	4	4	4	4	4	4	4	4	4	4	4	4	4	4	4	4	4	4	4	4	4	4	4	4	4	4	4	4	4
0	1991	4	4	4	3	4	4	2	2	3	2	3	4	4	3	3	2	4	4	4	4	4	4	4	4	2	4	4	3	3	4	3	3	3	3	3	4	4	2	3	3	2	4	4	4	4	4	4	2
1	1993	4	1	2	2	3	3	4	3	2	2	2	2	2	4	4	2	4	4	4	5	4	4	4	2	3	1	2	2	4	4	2	4	4	4	3	4	4	2	2	3	4	2	5	5	3	3	4	2
0	1994	2	1	5	1	3	3	4	2	2	1	1	3	5	2	2	2	4	4	4	3	4	4	4	2	2	3	4	1	1	1	4	3	1	1	2	4	2	2	2	1	4	2	4	1	4	3	4	2
0	1993	5	2	5	3	1	5	4	1	1	2	3	4	4	2	5	4	3	2	5	3	2	5	5	1	1	3	3	1	2	3	1	3	1	1	4	5	3	1	5	3	3	3	5	1	2	3	4	3
1	1991	2	2	3	1	2	2	1	1	3	1	2	5	5	4	4	3	4	5	4	2	2	5	4	4	1	5	4	1	2	3	3	4	4	1	5	4	4	1	1	3	4	4	4	3	3	2	5	1
1	1993	4	1	4	3	4	4	4	2	5	1	5	2	1	4	2	5	4	4	4	4	3	4	2	3	2	2	4	5	2	5	5	3	5	2	2	4	1	2	4	3	4	3	3	4	5	4	3	1
1	1994	4	1	5	4	3	4	5	1	4	4	1	1	3	4	5	4	4	4	4	5	3	4	4	4	1	2	4	1	2	4	4	4	2	2	1	3	2	2	2	4	5	5	5	4	4	4	5	3
1	1994	4	2	2	2	4	4	4	4	4	3	1	2	4	4	1	3	3	4	4	4	5	4	5	2	4	1	5	3	2	3	4	3	4	2	2	2	2	3	2	3	4	4	3	3	2	3	4	2
0	1994	4	3	4	4	2	2	5	3	2	4	2	2	4	3	3	2	2	2	5	4	4	4	4	3	2	4	4	2	3	2	1	4	1	4	3	4	2	2	2	3	2	2	4	2	4	2	5	3
1	1994	3	2	4	2	4	4	5	4	4	4	1	5	3	1	2	3	2	4	4	4	4	4	4	2	3	4	2	3	3	1	2	4	4	4	5	2	2	5	2	2	3	2	4	3	4	2	5	3
1	1991	4	3	4	2	4	4	2	2	2	1	2	4	3	2	1	1	3	3	4	4	4	4	4	4	2	4	4	2	3	2	4	1	2	5	4	4	4	1	2	1	3	3	3	4	4	2	4	1
0	1996	5	3	4	4	3	4	5	3	4	1	4	3	2	4	5	4	4	4	2	3	4	4	4	4	1	4	3	4	3	4	3	5	4	2	4	5	2	2	2	2	3	2	4	3	4	2	5	2
1	1992	3	4	2	1	1	2	2	5	5	4	2	2	3	4	4	3	1	5	4	3	4	4	2	1	2	1	5	3	1	2	4	4	4	3	2	2	2	2	2	2	2	1	2	2	4	1	5	1
0	1992	2	2	4	2	2	2	4	2	2	2	2	3	3	2	2	3	3	3	2	3	3	4	3	3	4	4	4	2	2	3	2	2	2	2	3	4	4	2	2	2	3	3	4	3	3	3	4	3
0	1994	1	1	2	4	4	4	5	2	4	2	2	5	4	5	4	2	5	5	4	5	4	4	4	2	1	1	4	1	5	4	4	2	2	1	1	2	1	5	2	5	5	2	5	5	4	2	4	2
1	1990	4	1	5	3	2	4	2	1	4	1	1	2	2	2	4	3	4	5	5	5	4	5	1	2	1	1	5	1	1	5	4	4	4	2	2	4	4	1	4	4	5	3	4	2	4	2	4	1
1	1994	4	1	2	3	4	4	2	3	3	2	1	3	2	1	3	2	4	3	5	3	3	2	3	3	3	2	4	1	4	2	3	3	3	2	3	3	4	1	2	4	4	3	3	3	3	2	4	2
0	1994	4	1	2	3	2	2	5	1	1	3	2	1	3	4	5	3	4	4	5	4	3	2	4	5	2	3	1	2	3	3	4	3	2	1	5	2	1	4	4	5	5	5	5	4	3	4	5	1
0	1993	5	4	2	3	4	4	5	3	4	3	4	3	4	5	5	5	4	3	4	5	5	4	4	3	2	5	5	4	3	4	2	5	3	4	2	4	2	4	2	3	3	3	5	4	4	3	5	2
0	1993	3	4	3	3	1	4	3	3	4	1	2	2	3	3	5	5	3	4	4	4	4	4	2	4	3	5	4	1	3	4	1	3	3	2	3	5	5	1	1	2	2	2	4	1	3	2	2	4
0	1993	5	2	3	1	3	3	5	3	3	1	1	3	3	5	5	4	3	4	5	5	4	5	5	4	2	2	4	1	3	1	1	3	2	4	1	4	2	3	3	5	3	1	3	3	4	3	3	2
0	1994	2	1	4	3	3	5	2	2	4	4	1	3	1	3	3	1	4	4	5	4	5	3	4	4	2	2	1	2	2	4	3	2	4	2	5	2	4	1	1	3	5	3	3	2	4	1	3	1
0	1993	5	2	4	5	4	5	5	1	2	3	4	4	4	3	5	3	4	3	5	4	4	4	5	4	1	3	5	3	2	4	1	5	1	5	1	4	4	2	1	1	4	2	5	4	5	3	5	4
0	1968	5	2	3	4	1	1	5	1	3	1	4	2	2	2	3	3	4	5	4	4	2	3	4	5	1	5	5	2	5	1	1	4	3	2	4	2	2	1	1	4	4	3	5	3	3	3	5	5
1	1961	4	4	3	3	3	2	4	2	5	3	2	3	2	4	2	2	4	4	4	4	4	4	2	4	3	3	3	2	2	2	4	4	4	4	3	4	4	2	1	1	2	2	4	4	4	3	4	2
1	1963	2	1	4	3	2	3	2	3	4	2	3	3	4	2	3	3	5	5	4	3	4	4	4	3	4	2	4	2	2	2	4	3	4	2	2	4	4	2	1	4	4	4	4	3	3	3	4	2
0	1960	2	4	2	4	5	2	5	4	3	3	3	2	3	2	2	3	1	3	2	4	4	4	4	2	2	2	4	2	2	4	2	4	2	3	4	3	4	2	2	2	2	2	4	4	4	2	5	2
1	1993	3	2	4	2	2	3	4	2	4	2	2	3	4	2	5	3	4	4	4	4	4	4	4	2	2	2	3	3	2	2	4	2	3	2	2	4	2	2	4	4	4	3	4	2	3	2	3	2
0	1994	3	4	4	4	3	4	5	4	1	4	3	3	4	4	1	3	2	4	1	4	2	4	3	4	3	4	4	3	2	3	5	5	3	3	1	3	2	3	1	1	1	3	3	2	4	2	5	2
1	1990	5	4	2	4	1	4	1	4	4	2	2	4	5	5	4	4	4	4	4	4	5	4	2	4	3	5	4	3	2	1	1	4	4	2	4	5	4	4	4	4	4	3	4	5	4	5	5	1
0	1940	2	2	4	4	4	4	4	2	5	2	1	3	2	2	4	2	1	1	4	4	4	4	2	4	3	4	2	4	4	4	2	4	2	2	2	4	2	2	2	2	2	1	4	2	2	2	2	2
0	1962	2	4	4	2	4	3	2	4	2	2	3	2	4	2	3	4	1	4	4	3	2	4	4	2	3	2	4	2	3	4	2	2	4	2	4	4	2	2	2	2	2	2	4	4	3	2	3	2
1	1987	2	2	4	4	4	4	4	2	4	2	2	3	1	4	4	4	4	3	4	4	2	4	2	3	2	2	4	2	4	4	4	4	3	2	2	4	4	2	2	4	4	2	4	4	2	3	4	2
0	1992	3	4	4	5	1	4	2	1	2	2	2	2	1	2	3	2	3	3	5	3	3	5	5	3	3	5	5	2	3	2	2	3	2	4	3	5	5	2	2	2	2	1	4	1	3	1	5	5
0	1965	5	2	2	2	2	4	5	5	1	2	4	1	2	4	2	1	1	1	4	5	4	4	5	3	1	5	4	2	1	4	1	5	1	2	2	2	4	1	1	4	4	3	4	2	4	2	5	2
1	1988	3	2	5	4	4	4	5	2	5	5	5	4	5	3	5	4	5	5	5	5	5	4	5	5	1	1	5	4	5	5	3	4	5	3	1	5	1	1	5	1	5	3	4	4	5	1	5	1
0	1994	3	2	5	2	2	4	1	3	1	3	2	4	4	1	4	3	3	2	5	2	3	3	5	1	2	4	1	1	1	4	2	2	2	1	3	2	2	1	2	1	2	2	3	2	3	2	4	3
0	1993	3	2	4	2	2	3	4	2	1	3	2	3	4	2	1	1	2	4	2	2	2	4	4	1	5	5	5	1	4	3	1	5	2	2	4	4	2	2	1	1	3	1	3	2	3	2	5	3
0	1994	4	2	5	1	3	4	5	3	1	2	1	2	4	3	2	2	3	2	4	4	4	4	2	1	4	5	4	1	1	2	1	3	1	2	1	3	4	3	2	1	1	1	2	1	4	1	4	1
0	1955	3	3	3	4	4	3	4	2	4	4	2	3	4	2	3	3	4	2	3	4	4	4	2	4	2	5	4	2	3	2	2	4	2	2	4	4	4	2	3	3	3	4	4	3	4	2	4	4
1	1993	4	1	3	4	3	4	2	4	5	2	2	3	2	2	2	2	4	4	5	4	4	4	2	2	4	1	4	3	2	2	3	3	5	3	2	3	2	2	2	2	4	3	3	4	4	4	3	2
1	1993	4	2	5	4	3	4	4	2	4	3	3	2	1	4	3	4	4	5	4	4	4	2	3	2	2	1	4	4	1	4	4	4	4	3	2	1	2	2	2	2	3	1	2	5	5	2	3	2
1	1992	5	2	3	4	3	2	5	4	2	2	3	3	4	2	2	2	3	4	4	4	2	5	2	5	2	4	2	1	5	4	2	5	2	2	2	2	3	1	2	4	4	3	2	4	4	2	5	2
1	1993	4	2	4	2	2	4	2	3	3	4	1	4	2	4	5	3	5	5	4	2	3	4	2	4	4	5	4	1	2	2	2	2	3	2	2	3	2	1	2	2	4	3	4	2	4	2	4	2
0	1994	3	2	4	3	3	1	3	2	2	4	2	1	4	3	2	3	4	4	4	3	2	4	5	2	4	4	4	2	2	2	3	3	3	4	3	4	2	2	3	3	3	4	4	4	3	2	3	3
1	1993	4	2	4	4	2	4	4	4	4	2	2	4	2	4	4	4	4	4	4	4	2	4	4	4	4	4	2	2	2	4	2	4	2	4	2	4	4	2	4	4	4	4	4	4	2	4	4	4
1	1994	4	2	4	3	3	2	4	3	4	3	2	2	4	2	2	2	4	4	4	3	3	4	4	2	3	1	4	2	2	3	3	3	4	2	3	3	3	2	1	1	4	3	4	3	4	2	4	1
1	1992	5	2	4	3	4	4	3	2	3	1	1	3	2	3	4	3	4	5	4	3	2	4	2	3	2	3	4	1	2	5	4	3	2	3	2	2	3	1	1	1	4	1	3	4	4	2	3	3
1	1994	1	2	4	4	4	4	3	4	4	4	2	1	2	1	2	3	4	5	3	3	4	4	1	4	4	1	4	3	3	2	4	1	4	4	1	3	4	1	1	4	5	4	4	4	5	4	3	5
0	1994	2	2	1	2	1	4	2	1	5	1	1	3	4	5	3	4	5	5	5	3	4	4	4	4	2	5	4	1	4	4	4	2	2	4	1	4	3	3	3	4	4	4	4	1	4	2	3	1
1	1993	2	2	2	3	3	4	5	2	4	3	1	4	2	3	4	4	4	4	5	3	2	4	5	4	2	5	3	1	2	3	5	4	4	2	2	3	3	1	2	2	4	3	4	3	3	2	4	2
0	1995	4	2	2	2	2	4	4	2	1	3	2	2	4	2	2	2	3	4	5	4	4	4	2	2	2	2	5	2	2	5	2	4	3	2	2	3	1	4	3	1	2	1	4	2	4	1	5	2
0	1956	3	2	4	3	2	4	3	2	3	5	4	3	4	5	4	4	4	4	4	4	4	4	3	3	2	4	4	3	3	4	2	4	3	3	2	4	2	4	1	1	3	1	4	4	4	4	4	1
0	1967	2	2	2	2	1	2	5	1	2	1	2	5	5	5	5	4	4	3	2	4	3	4	5	4	3	5	2	2	3	2	1	5	2	3	4	3	4	2	1	2	3	1	4	1	3	2	4	3
0	1995	2	2	4	2	4	4	5	2	1	2	2	4	2	2	4	2	2	2	4	4	2	4	4	2	2	5	4	2	2	4	2	4	1	2	4	2	4	2	2	2	2	2	4	2	4	2	4	2
1	1991	4	2	3	2	4	3	3	1	4	3	3	4	4	4	5	4	4	5	4	3	3	4	4	2	3	5	4	2	2	4	2	4	3	2	4	5	2	1	2	1	4	2	5	2	4	2	5	2
1	1984	1	2	4	3	2	2	2	2	4	2	4	2	1	4	4	4	3	4	4	4	2	4	4	4	2	2	2	3	3	2	4	4	4	3	2	4	5	1	2	4	4	4	4	4	2	2	4	2
0	1957	4	3	4	4	3	2	4	3	4	4	2	3	4	2	2	3	2	3	4	4	3	3	4	3	3	3	4	3	3	3	2	4	3	3	4	3	4	1	2	4	3	2	4	3	3	3	4	3
0	1993	2	3	4	2	4	5	5	5	4	3	4	3	4	3	5	5	4	3	4	4	3	4	5	2	4	4	4	2	2	4	3	4	2	3	3	3	2	1	2	3	3	2	3	4	3	2	3	2
1	1994	5	4	3	4	2	4	4	4	3	4	4	2	2	2	2	2	2	3	5	4	4	3	3	2	3	2	4	4	3	4	4	3	3	4	2	2	3	4	4	4	2	2	2	4	4	4	5	4
0	1955	2	3	3	3	3	3	3	3	1	4	2	3	1	1	3	3	2	1	2	3	2	3	1	2	3	4	3	2	3	5	1	2	1	1	1	2	2	2	1	1	1	1	4	1	2	1	3	1
0	1976	4	4	5	2	4	5	4	4	2	2	2	1	2	3	4	2	5	1	5	4	4	2	5	3	1	5	5	1	3	2	2	4	1	2	1	3	2	1	2	4	4	4	4	3	4	2	4	2
0	1994	5	2	4	1	3	4	5	4	3	4	4	3	2	5	1	2	2	4	4	3	4	5	4	1	4	3	4	2	3	4	3	4	3	5	2	2	4	2	2	3	3	2	3	3	3	2	5	2
0	1995	3	1	5	1	2	4	2	4	3	2	2	3	2	3	3	2	3	4	4	3	3	5	5	1	2	3	4	1	1	4	2	2	2	2	2	4	2	1	2	2	2	1	4	3	3	3	2	1
0	1995	4	4	2	2	2	4	3	2	2	2	3	2	3	4	2	4	4	3	4	3	2	3	3	3	2	2	4	2	3	4	1	4	2	2	2	3	2	1	1	3	2	2	4	2	2	2	4	3
1	1994	3	4	4	1	2	4	2	2	4	2	2	4	2	1	2	3	1	4	5	4	4	4	1	1	2	2	4	1	1	4	2	2	4	4	4	3	4	2	2	3	2	1	3	2	4	2	3	4
1	1952	2	2	5	4	2	2	3	3	3	4	4	3	4	2	2	4	2	2	5	4	3	2	1	4	4	3	4	4	2	4	4	4	4	3	4	3	2	2	3	2	3	2	3	1	4	3	3	4
0	1995	4	4	5	2	4	5	5	2	1	4	2	2	4	1	4	3	4	1	4	5	4	4	4	2	2	5	4	2	1	2	2	5	1	3	2	4	3	1	2	2	2	2	4	2	4	2	4	4
1	1993	4	1	4	4	3	4	3	2	4	1	4	4	2	4	3	2	5	5	4	4	2	3	3	2	4	3	3	3	2	1	2	5	1	3	1	4	3	1	3	5	5	5	4	4	3	2	4	3
0	1986	4	1	1	4	1	4	4	2	2	2	4	2	2	2	4	4	4	4	4	4	4	4	4	2	2	1	4	2	2	2	2	4	2	4	1	4	1	1	3	1	3	3	4	1	4	1	5	2
1	1954	4	2	5	4	2	4	4	2	2	2	2	2	2	4	2	4	4	4	4	4	3	4	4	4	4	3	4	2	2	2	2	3	2	4	4	3	4	1	2	3	4	3	4	3	3	3	4	4
1	1987	2	3	2	2	4	2	4	4	3	5	2	4	4	3	5	4	5	3	2	4	3	2	4	3	1	3	4	3	4	4	4	4	3	3	2	2	5	4	2	3	3	2	4	2	3	3	4	1
0	1993	3	2	4	4	2	5	4	2	4	3	2	2	2	1	4	4	5	4	5	5	4	4	4	3	2	5	4	2	3	4	3	3	3	5	2	4	2	3	3	3	3	4	5	3	5	2	4	2
1	1964	4	2	2	4	2	2	4	2	2	2	3	2	4	4	4	4	3	3	2	2	2	4	4	4	2	2	2	2	4	2	2	4	2	2	2	4	2	2	2	3	4	3	4	2	4	2	4	2
1	1973	5	4	2	3	2	4	5	2	4	2	2	2	2	5	5	3	3	4	4	4	3	4	4	4	1	2	3	2	2	3	5	3	4	2	2	4	1	1	2	1	2	1	4	3	4	2	4	2
1	1983	3	1	3	3	1	4	2	2	4	4	4	4	3	4	4	4	4	4	4	4	4	4	4	4	4	3	4	4	2	2	1	2	2	2	1	3	3	2	2	4	4	3	4	3	4	3	4	3
1	1993	3	1	2	3	3	4	5	2	3	1	2	2	4	4	5	4	4	4	3	5	4	4	4	2	3	3	3	2	2	3	4	4	2	2	4	3	4	2	2	2	4	4	4	3	3	3	4	2
1	1993	5	2	3	1	2	4	3	2	4	3	1	3	5	3	4	4	4	5	2	5	3	4	5	1	4	4	4	1	3	4	5	4	5	2	3	5	1	1	3	4	3	4	4	4	3	2	5	1
0	1994	4	5	4	2	3	4	4	2	3	2	2	4	3	3	4	2	2	2	5	4	4	5	4	2	1	4	4	2	2	4	2	5	3	3	5	5	4	1	3	3	2	3	5	2	4	4	2	3
0	1995	4	4	4	2	2	4	4	3	2	2	2	3	4	2	3	2	4	2	4	3	2	3	2	2	3	4	4	2	4	3	2	2	2	2	3	2	3	1	2	1	2	1	1	2	2	2	4	2
0	1994	1	3	5	2	2	2	2	1	2	2	4	2	2	2	2	4	4	4	4	4	4	5	4	1	2	2	2	5	2	2	4	4	2	2	2	4	2	1	3	3	2	2	4	2	4	2	3	4
0	1993	2	3	4	2	4	4	4	2	3	2	2	4	2	2	4	2	2	4	4	4	4	4	4	4	2	2	4	2	4	4	2	2	3	2	4	4	4	2	2	4	4	2	4	2	4	4	4	2
0	1960	3	1	3	4	4	5	5	2	4	4	3	1	1	4	4	3	5	4	5	4	2	5	4	3	2	1	5	2	3	1	4	4	3	4	1	4	2	3	1	5	5	5	5	5	2	2	4	1
0	1994	3	4	5	3	2	5	2	5	2	2	2	4	5	2	3	2	2	3	4	1	1	3	4	1	3	2	3	2	1	4	2	2	2	1	4	3	2	1	2	1	2	1	5	4	2	1	3	1
0	1960	4	2	4	2	2	2	2	2	3	3	3	2	2	3	3	2	3	4	3	3	4	4	3	4	2	3	4	2	2	2	3	3	3	2	2	3	2	3	3	2	3	1	3	2	4	2	4	3
1	1992	4	1	1	2	5	5	5	2	4	1	2	2	3	5	2	2	4	5	2	3	3	4	2	3	2	1	4	1	2	2	5	5	3	3	2	3	2	1	2	4	5	3	4	4	3	4	4	1
0	1989	4	4	5	2	2	3	3	2	4	2	1	3	1	2	4	2	3	4	4	4	3	4	3	4	2	3	2	2	2	4	2	4	4	3	3	4	2	4	3	3	2	2	4	3	2	3	4	4
0	1993	4	2	4	2	2	4	5	2	2	2	2	4	2	2	5	4	1	2	5	2	2	5	5	5	1	2	4	4	2	4	2	3	2	3	4	4	1	1	4	2	4	2	5	2	3	2	4	1
0	1972	3	2	4	3	2	4	2	1	2	1	2	5	3	4	4	3	5	3	3	4	3	4	4	4	2	4	4	2	3	2	2	2	2	3	2	5	3	1	1	4	4	3	5	1	3	3	3	4
0	1993	4	2	4	3	4	5	3	2	2	2	4	4	3	3	3	4	4	2	4	4	4	4	3	2	2	5	4	3	4	4	3	4	2	3	3	4	4	2	4	4	4	4	4	4	4	4	4	5
0	1970	1	5	4	4	2	2	4	2	2	4	2	3	3	2	1	2	1	1	4	3	3	4	4	4	2	4	4	1	1	1	1	4	1	2	5	3	3	2	1	1	1	1	2	2	3	4	4	3
1	1969	4	1	4	4	4	2	4	2	4	2	2	3	2	2	3	2	4	4	4	4	3	4	4	4	2	1	4	2	3	4	4	4	4	2	4	4	4	2	2	2	4	4	4	4	4	4	4	2
0	1967	2	3	3	2	2	4	2	4	2	2	2	4	4	2	4	2	2	2	4	1	3	5	5	2	2	5	4	1	2	2	2	2	2	4	4	4	5	2	5	2	3	3	4	2	2	1	3	4
0	1994	4	3	3	4	2	4	4	1	1	3	1	4	3	5	1	3	2	2	4	3	2	5	5	4	2	5	4	2	4	5	1	4	1	5	4	4	5	2	3	1	1	1	5	3	3	2	5	4
0	1956	4	2	4	5	2	4	5	2	2	2	2	4	4	2	3	2	4	4	4	2	2	4	4	4	2	4	4	1	2	1	4	2	2	4	2	4	5	1	2	2	4	1	4	2	2	2	4	2
0	1986	4	2	4	2	1	4	4	1	2	1	2	3	4	3	4	3	4	4	4	5	4	4	5	4	2	5	4	2	3	3	3	2	1	4	2	3	2	5	2	1	2	1	4	2	5	1	3	2
0	1993	4	2	4	3	2	3	5	2	2	2	1	3	4	2	4	3	3	2	4	4	1	4	2	4	2	5	4	3	4	4	4	5	2	2	2	4	2	1	3	3	4	4	4	2	3	3	4	2
1	1958	4	3	4	4	2	4	4	2	3	2	4	2	2	3	4	3	2	4	5	5	5	4	3	4	3	2	4	2	3	4	2	4	3	3	4	4	2	3	4	4	2	2	4	2	4	3	4	2
1	1991	2	5	5	5	5	1	4	5	4	5	2	1	3	2	1	2	2	5	1	3	4	1	2	5	4	1	5	1	5	1	5	4	3	1	3	1	1	1	1	1	1	1	1	3	5	3	5	5
1	1994	4	2	4	4	2	4	3	3	4	3	4	3	2	2	3	3	4	4	4	2	1	4	4	4	1	1	4	3	3	4	4	4	3	2	2	3	2	1	1	2	4	1	4	3	2	3	5	1
1	1971	1	1	2	3	4	4	1	2	4	2	2	2	1	1	5	4	4	5	5	5	5	4	3	3	2	1	2	3	2	3	5	4	5	5	2	5	1	1	5	3	5	1	5	3	4	3	2	2
0	1962	5	4	2	2	2	4	5	1	1	3	1	3	2	2	2	2	3	3	4	4	3	2	2	1	3	3	4	1	2	2	1	4	2	2	2	4	2	4	4	4	2	1	4	2	4	2	4	2
1	1945	3	4	4	3	2	4	2	2	4	2	2	3	2	2	3	2	4	2	4	4	4	4	4	2	2	2	4	2	2	4	2	4	5	3	5	4	2	2	2	2	2	2	4	2	4	2	2	3
0	1947	3	4	4	4	2	4	5	2	3	2	3	4	2	2	4	2	2	3	4	5	4	4	4	4	3	2	4	4	2	2	2	4	2	3	3	4	4	2	2	2	2	2	4	2	4	2	4	2
1	1992	2	2	3	3	5	4	4	3	2	1	3	1	3	1	4	4	3	4	4	4	4	4	5	2	3	1	2	1	1	1	3	4	3	1	3	3	3	1	4	1	4	1	4	4	4	1	3	1
0	1994	4	3	2	1	2	4	4	1	1	1	1	4	5	4	3	2	5	5	5	5	4	4	4	1	1	5	5	1	1	1	3	4	3	1	1	4	1	3	2	4	2	4	5	1	4	1	4	1
0	1994	4	3	4	1	2	4	2	1	1	1	1	3	5	1	4	3	2	4	4	4	4	5	2	1	2	3	2	1	1	5	4	1	2	5	3	4	2	1	4	3	3	1	4	1	4	1	3	1
0	1990	4	1	5	3	1	4	2	3	4	3	1	4	3	4	4	3	2	3	4	3	4	5	5	4	2	4	4	1	4	4	1	3	3	3	4	4	3	1	1	2	5	2	4	2	4	1	4	4
0	1980	4	5	4	1	1	1	5	1	1	2	2	4	3	2	4	2	2	2	2	2	3	2	4	1	1	5	4	2	2	2	2	4	1	2	2	4	2	2	1	2	2	2	4	2	2	2	4	4
1	1991	5	2	2	2	2	4	2	2	2	2	2	2	2	4	4	2	4	4	4	4	4	4	4	2	2	5	4	2	2	2	2	2	2	2	2	4	4	2	4	4	4	4	4	4	4	2	2	5
0	1992	2	5	5	3	1	5	2	4	1	1	2	3	4	2	5	1	1	1	5	2	3	5	5	1	1	5	5	1	2	4	2	3	1	5	5	5	2	1	4	1	1	1	4	1	3	1	4	2
1	1994	3	3	3	3	3	3	3	3	3	3	3	3	3	3	3	3	3	3	3	3	3	3	3	3	3	3	3	3	3	3	3	3	3	3	3	3	3	3	3	3	3	3	3	3	3	3	3	3
1	1995	3	2	3	4	4	5	2	2	2	1	4	3	4	3	4	4	2	3	4	4	3	4	5	3	2	4	2	4	3	4	4	2	3	3	2	4	3	2	4	3	3	3	5	3	4	3	3	2
0	1995	3	2	4	2	2	2	4	2	2	2	2	3	2	2	4	3	4	3	4	2	2	4	4	3	2	5	4	2	2	4	4	2	2	2	2	4	2	2	4	4	4	3	4	1	2	3	4	2
0	1993	5	1	4	3	2	2	3	2	3	2	5	2	2	3	4	3	4	4	5	5	3	4	2	4	2	2	4	3	2	4	3	4	3	2	3	4	1	4	4	4	4	3	4	3	3	3	5	1
0	1993	5	3	4	4	3	4	4	2	4	3	3	4	4	3	4	2	4	4	5	4	5	5	5	5	4	4	3	2	3	4	3	5	4	4	1	4	3	2	4	4	3	4	5	2	5	3	5	2
1	1995	3	1	1	2	3	1	4	4	4	1	1	1	2	5	2	3	3	5	5	1	3	4	2	1	1	1	2	1	1	4	2	3	3	1	5	5	5	3	4	2	5	2	5	2	4	1	5	1
1	1963	1	4	4	4	4	4	4	2	3	2	4	2	2	3	2	2	2	4	4	4	3	4	4	3	4	2	4	2	3	4	4	4	4	4	2	3	2	2	3	2	2	2	4	4	3	3	3	2
1	1953	2	4	4	4	3	4	2	4	5	1	4	3	1	2	2	2	2	2	4	4	3	4	4	5	4	3	4	3	3	4	5	4	5	2	4	2	3	2	1	1	2	2	4	2	4	2	3	2
1	1994	2	2	4	5	4	4	5	4	5	5	5	1	1	2	4	4	5	5	5	5	3	3	1	2	4	1	5	5	2	5	5	4	5	1	4	2	1	1	2	5	4	3	4	4	3	2	4	1
0	1994	4	2	2	3	2	3	4	3	2	2	3	5	2	4	4	4	4	3	4	4	3	4	3	2	2	5	5	1	1	3	2	4	1	3	3	4	2	1	2	2	2	2	4	1	3	3	4	3
0	1995	2	2	5	4	1	4	4	1	1	1	3	3	4	4	5	3	3	2	4	3	2	5	5	4	1	5	3	1	4	3	1	2	1	3	4	2	5	1	3	2	4	4	5	1	3	1	2	3
0	1977	5	2	3	1	4	4	5	4	4	3	2	4	5	3	2	4	4	4	4	4	3	3	4	4	2	4	4	1	2	4	1	4	3	3	2	3	1	4	3	2	2	1	4	1	2	1	5	4
1	1993	4	2	2	1	1	5	2	2	1	2	1	4	5	5	3	4	3	2	5	1	1	5	4	2	2	4	2	1	2	4	4	2	1	3	1	2	3	4	1	4	4	2	4	1	4	3	4	1
1	1988	4	1	5	5	1	5	5	2	4	2	4	4	2	4	4	2	4	5	4	4	4	5	4	4	2	2	4	2	2	2	4	4	4	2	4	5	1	4	4	5	5	4	4	2	4	2	4	2
0	1992	4	2	5	4	3	5	4	4	2	2	2	4	5	2	5	4	3	4	2	5	2	4	5	4	1	2	2	1	2	1	1	4	2	4	4	2	2	2	2	1	2	2	4	2	2	1	5	4
0	1994	4	4	3	2	1	4	5	3	4	3	1	3	2	1	4	3	3	4	4	5	4	5	1	2	1	5	1	1	2	1	4	5	3	4	2	3	2	5	2	2	1	2	5	2	4	2	5	2
0	1979	4	3	4	3	2	4	4	2	2	3	2	3	2	2	4	2	4	2	4	4	3	3	4	3	2	2	2	2	2	4	2	3	2	2	2	4	2	3	2	4	2	2	4	2	2	2	4	2
0	1956	4	4	5	5	1	4	5	2	1	5	5	1	4	2	2	2	1	1	4	4	2	4	5	5	4	4	4	4	2	2	1	4	2	2	4	4	5	2	1	1	1	1	4	2	4	2	4	2
1	1994	5	1	3	4	3	4	5	1	5	3	5	3	4	4	5	4	4	4	2	4	3	5	4	4	1	2	3	4	5	2	4	4	5	4	1	5	1	5	4	3	5	3	5	4	2	3	5	4
0	1957	2	4	4	2	2	4	4	2	2	4	2	2	2	2	4	4	2	2	2	5	4	4	2	2	2	4	4	4	2	4	4	4	2	2	4	4	2	2	2	2	2	2	4	2	4	2	4	4
0	1994	3	2	4	2	2	4	4	3	2	3	4	4	2	3	4	4	3	2	4	4	4	4	2	2	2	4	4	4	4	4	1	4	1	2	2	4	4	4	2	2	2	2	2	2	4	3	3	4
1	1994	1	2	5	1	1	1	4	1	3	1	5	1	2	4	5	5	5	5	5	5	3	5	1	1	1	3	5	5	2	5	5	1	4	1	1	5	1	1	5	5	3	5	5	3	3	2	2	1
1	1994	4	1	2	3	4	4	4	2	4	2	2	2	5	4	2	3	4	5	2	4	4	5	5	2	3	1	4	1	3	2	5	4	4	1	1	2	2	3	2	3	5	4	4	4	4	4	3	3
1	1993	4	1	5	2	3	4	2	1	3	4	3	4	2	5	5	2	5	4	4	5	5	5	5	5	1	3	2	4	2	5	5	2	2	5	2	5	5	5	4	4	5	2	5	4	5	5	4	1
0	1994	4	2	4	4	5	4	5	2	4	3	2	3	1	5	4	3	2	2	4	3	2	4	5	2	2	5	5	4	4	4	2	4	4	3	2	4	4	2	4	2	4	2	4	2	3	2	5	2
0	1992	5	4	5	3	3	1	5	3	2	3	2	4	5	2	1	3	5	4	5	2	4	3	1	3	3	5	2	2	1	1	1	5	3	1	5	4	3	3	4	3	2	3	2	2	5	5	5	2
0	1962	3	5	5	3	1	2	4	1	1	1	4	4	3	1	4	2	2	4	1	4	2	4	2	3	1	5	4	3	4	1	1	1	1	1	4	4	3	1	4	1	1	1	4	2	3	1	3	5
0	1994	4	4	4	3	3	4	4	4	2	2	2	2	4	2	2	2	2	4	2	4	4	4	4	2	4	5	4	3	2	4	1	3	2	1	2	2	2	2	1	4	2	2	2	2	2	1	3	4
1	1959	4	2	3	4	4	3	4	2	3	2	4	5	2	5	2	3	3	4	2	2	4	3	3	4	2	3	4	3	3	2	2	4	3	2	4	2	4	1	1	2	2	3	3	2	3	3	4	4
1	1993	2	4	5	2	5	4	4	2	4	5	4	1	2	1	2	2	4	4	4	4	5	2	4	1	2	1	5	3	2	4	5	2	3	1	3	1	2	2	1	1	2	1	2	4	4	2	4	1
1	1994	2	1	5	3	4	3	5	3	4	2	2	2	2	2	4	4	4	5	4	5	4	3	3	2	2	1	4	2	3	1	4	4	4	3	3	3	3	2	3	3	5	2	4	4	3	3	3	1
1	1995	3	1	5	4	3	5	4	2	2	2	1	3	4	2	4	2	2	5	4	4	4	4	4	2	3	3	4	2	2	4	2	2	2	2	2	4	2	1	4	1	2	2	4	4	3	3	3	3
1	1994	4	3	5	3	4	4	3	4	4	3	3	4	3	4	4	4	4	3	4	4	3	4	4	3	3	2	3	3	2	3	4	4	4	2	3	3	3	3	4	3	3	4	4	3	3	3	4	4
1	1983	2	2	2	4	3	4	2	1	1	2	2	4	2	4	4	4	3	2	4	4	4	4	4	4	2	1	4	2	1	4	3	4	2	4	5	5	4	1	1	3	4	2	4	2	4	2	4	4
0	1994	5	2	4	2	3	4	5	2	4	2	1	2	3	2	2	2	4	5	2	4	4	3	1	4	4	4	4	1	2	2	4	5	4	2	3	2	2	2	2	2	3	1	4	4	4	1	5	2
0	1995	5	4	2	3	2	5	5	2	2	2	1	1	4	4	5	3	4	4	5	4	4	5	4	4	1	5	5	1	5	3	1	5	2	5	2	5	2	1	4	4	2	1	5	5	4	3	5	5
0	1978	4	4	4	3	2	4	5	3	2	3	2	3	2	2	3	4	4	4	2	4	4	3	3	3	1	3	3	3	3	4	4	3	1	2	4	4	1	2	2	3	1	1	3	2	4	1	4	1
0	1992	4	2	4	2	4	3	4	2	2	3	3	3	3	3	4	3	4	4	3	4	4	3	2	2	2	4	4	3	2	4	2	4	2	2	3	3	2	2	3	2	4	2	4	3	4	2	4	4
0	1993	3	1	5	4	3	4	3	1	1	1	1	4	1	2	5	1	5	5	5	5	1	5	5	5	1	5	5	1	1	3	1	5	1	5	1	5	1	1	3	3	5	2	5	1	1	1	5	5
0	1992	5	2	4	2	2	4	4	2	2	2	4	2	2	3	3	4	3	4	3	5	4	4	2	4	2	4	2	3	2	4	3	5	2	4	2	4	4	2	4	3	3	1	4	2	4	3	4	2
0	1994	2	1	4	2	1	5	4	1	4	2	1	3	1	3	5	4	2	5	5	5	2	5	4	4	1	1	4	1	4	2	2	4	4	4	3	5	2	4	4	5	5	1	5	1	2	2	4	1
1	1987	4	2	4	3	4	2	4	4	5	2	2	2	1	3	3	2	5	5	2	4	3	4	4	2	4	2	4	3	1	5	4	4	4	2	3	4	5	2	1	4	4	4	4	3	4	3	4	1
1	1987	3	3	2	4	3	4	2	2	3	3	2	3	2	4	4	3	3	3	3	3	3	3	4	4	3	3	3	2	2	2	2	4	2	2	2	3	2	1	3	3	3	3	4	3	2	2	3	2
0	1956	3	4	4	4	2	4	4	2	2	4	3	4	2	3	4	4	3	4	3	4	3	4	3	4	2	4	3	2	4	3	2	4	2	3	2	4	2	2	2	2	2	2	4	2	3	2	4	4
0	1990	4	2	3	5	3	4	2	1	4	1	5	4	1	4	4	4	4	5	4	4	4	5	4	4	4	5	2	4	2	4	1	5	2	1	2	4	2	2	4	1	3	2	4	4	4	4	5	3
1	1994	3	4	5	5	2	4	4	2	3	1	2	1	2	1	4	4	4	4	5	5	5	5	4	4	1	2	3	3	4	2	4	1	4	3	4	4	5	1	1	4	3	3	5	3	5	3	5	1
0	1964	5	2	4	4	4	5	5	1	2	1	5	4	1	4	5	4	4	4	4	4	3	4	5	4	1	3	4	2	3	5	1	5	4	3	1	5	1	1	3	2	3	4	5	4	3	3	5	1
0	1975	4	1	2	4	1	5	2	3	4	2	2	5	1	5	3	3	4	4	2	3	3	4	3	5	2	4	4	2	4	2	2	4	4	4	4	4	2	1	2	3	4	4	4	2	4	3	4	3
1	1987	4	2	4	4	2	1	5	4	4	4	5	4	2	2	4	4	4	3	1	4	4	2	1	2	2	2	4	4	2	1	4	4	2	2	2	2	4	5	1	1	4	1	2	4	4	2	4	1
1	1994	4	3	4	4	4	2	4	2	2	3	4	1	1	2	3	2	5	4	4	4	2	4	2	2	4	1	4	4	2	4	5	4	4	4	2	3	2	3	4	2	3	3	4	4	2	2	4	1
1	1991	5	3	3	2	4	4	4	3	2	2	2	4	3	5	2	3	3	4	3	4	4	2	2	2	2	2	2	4	2	2	3	4	4	2	4	3	2	1	3	1	3	2	3	3	4	4	4	2
0	1993	4	2	5	2	2	2	2	4	1	2	3	2	3	2	1	4	1	1	4	3	2	5	2	4	2	4	2	4	3	4	2	1	2	4	2	5	2	1	4	1	4	1	5	5	4	4	3	4
0	1993	5	4	3	4	3	5	5	3	4	5	4	5	5	5	5	5	4	3	5	4	3	5	5	3	1	5	3	4	5	5	3	4	3	4	3	4	2	3	5	3	4	4	5	2	4	3	5	3
0	1993	5	2	4	5	2	4	4	3	4	3	4	4	3	3	5	4	4	4	4	4	4	4	4	4	2	4	3	3	4	4	3	5	3	3	1	4	3	2	4	4	3	3	4	3	4	2	4	4
0	1986	5	4	4	4	1	1	5	1	2	2	1	4	1	1	1	1	3	3	2	1	4	5	1	2	5	5	5	1	1	2	4	4	2	1	4	5	1	1	2	1	3	1	5	2	3	2	5	1
0	1994	4	3	4	3	3	5	2	2	3	1	4	5	4	5	5	3	3	5	1	4	4	5	3	4	2	5	3	5	3	1	4	5	3	4	3	4	3	1	3	3	3	2	5	2	4	2	5	3
0	1994	5	4	4	4	3	4	2	3	1	3	3	4	2	2	3	4	2	1	4	4	4	3	3	4	4	4	3	3	2	4	2	3	2	4	3	3	3	2	2	2	2	2	3	3	3	3	3	3
0	1993	1	1	1	1	1	1	1	1	1	1	1	1	1	1	1	1	1	1	1	1	1	1	1	1	1	1	1	1	1	1	1	1	1	1	1	1	1	1	1	1	1	1	1	1	1	1	1	1
0	1957	3	3	3	2	2	4	4	3	1	2	2	4	3	4	3	3	3	2	4	4	3	4	3	3	2	5	4	1	2	2	2	3	3	4	2	3	2	1	2	2	2	2	4	2	3	2	3	4
1	1990	3	1	5	2	4	4	4	1	5	1	2	3	4	4	4	3	4	4	5	4	4	5	4	1	2	1	5	2	2	2	4	4	5	4	4	5	2	2	4	4	4	3	4	4	4	4	3	1
1	1993	2	3	2	2	4	4	5	4	4	2	2	2	4	4	2	4	4	4	5	4	4	4	4	2	2	1	4	2	2	2	2	4	3	4	2	3	4	2	1	1	2	2	4	4	4	1	4	2
1	1990	5	2	4	4	1	5	5	2	4	2	3	3	2	2	4	2	4	5	4	4	2	4	5	4	5	2	1	2	1	3	4	5	2	2	2	4	2	1	3	5	4	4	5	4	2	3	5	3
1	1960	2	3	5	4	3	2	4	2	4	4	3	4	1	2	4	2	2	4	2	4	3	4	2	4	5	4	4	4	2	4	4	4	4	4	4	4	2	4	2	3	4	3	3	4	2	3	4	2
0	1993	2	1	4	4	4	2	2	2	4	4	4	4	1	2	1	2	4	5	3	4	4	4	4	4	5	2	4	2	4	1	5	3	4	3	2	2	2	2	1	4	4	3	4	3	4	2	2	1
1	1994	4	3	4	2	2	4	5	3	1	1	4	3	1	2	4	3	5	2	2	4	3	4	4	2	2	2	2	2	4	3	1	5	2	4	3	3	4	2	2	2	2	2	4	2	4	1	5	1
1	1961	4	3	3	2	2	3	3	3	3	4	3	4	2	3	4	3	2	3	4	3	2	4	2	3	3	3	3	3	2	2	3	2	2	3	4	4	4	3	3	3	2	2	4	3	3	4	3	2
0	1924	4	5	4	4	2	2	4	2	1	2	2	2	4	4	4	4	1	1	2	2	3	4	2	4	2	4	4	2	2	2	2	4	1	2	4	3	5	2	2	2	1	2	4	4	3	2	4	3
1	1992	2	1	4	2	5	4	4	1	2	1	1	2	4	4	5	4	5	4	3	4	3	5	1	3	1	1	5	1	1	1	2	1	3	3	3	5	4	3	3	3	5	2	5	5	3	5	3	1
1	1967	3	3	2	4	3	4	3	2	3	3	2	3	3	2	4	4	4	3	5	5	4	3	3	3	2	3	3	2	3	3	4	4	3	4	3	3	2	3	3	4	2	3	4	3	3	3	4	2
1	1960	4	2	5	5	4	4	5	1	3	2	4	4	2	3	3	2	4	3	4	5	4	4	5	5	2	5	5	4	5	4	4	5	5	3	5	5	3	2	4	5	4	3	5	4	3	3	4	2
0	1994	5	3	4	3	4	4	5	4	2	3	1	3	2	2	1	3	4	3	2	4	4	4	5	2	4	2	2	1	4	3	1	5	4	1	4	3	2	2	1	4	3	1	2	3	4	2	5	5
0	1994	2	2	2	4	4	2	1	3	4	2	1	3	4	2	5	4	4	5	5	4	2	4	2	2	2	2	4	4	3	4	3	1	5	1	4	4	1	1	5	5	5	4	5	5	3	3	2	1
1	1993	4	1	2	4	4	4	5	2	4	2	4	1	2	4	4	4	2	5	2	5	5	4	5	2	1	1	4	3	4	3	5	4	4	1	1	4	3	5	1	4	4	3	4	2	5	2	4	2
1	1993	2	3	4	4	4	4	4	5	5	4	1	1	4	2	4	4	4	5	5	5	5	2	5	4	4	1	3	1	1	1	5	4	4	5	2	2	2	4	2	2	3	3	3	4	4	3	4	1
0	1993	5	2	4	4	2	3	4	3	4	2	2	3	2	4	4	3	4	4	4	4	2	4	4	4	3	3	2	2	2	2	3	4	3	2	3	4	2	2	4	3	4	3	4	2	3	4	4	2
0	1994	1	2	2	2	2	4	4	2	2	2	1	4	4	2	4	4	4	2	5	4	4	4	4	1	2	4	4	1	1	2	1	2	2	4	4	4	2	1	4	2	4	2	2	2	4	2	2	4
0	1994	2	4	4	2	4	4	5	3	1	2	2	4	4	1	4	4	1	3	5	3	2	1	4	1	2	1	3	1	1	4	2	3	1	3	1	4	2	1	1	1	2	2	4	2	2	3	2	3
1	1997	2	1	2	2	3	2	4	2	3	4	4	4	3	2	4	5	4	4	5	3	2	2	2	2	2	1	4	2	3	4	5	4	3	1	2	2	1	3	1	2	5	2	4	4	2	1	4	1
1	1987	4	2	5	4	4	5	5	3	2	3	1	3	2	2	1	3	4	5	4	4	3	3	2	2	3	3	4	1	2	1	3	2	2	3	1	2	4	2	2	4	4	4	2	4	3	3	3	4
0	1994	4	3	4	1	2	4	3	1	2	2	3	4	4	4	5	4	3	1	5	4	3	5	5	1	2	5	2	3	3	3	4	4	1	4	3	5	2	2	5	2	2	2	5	5	4	1	3	4
0	1995	3	2	4	3	2	4	2	2	2	3	2	2	3	3	4	2	3	4	4	5	4	4	4	4	2	2	3	4	4	4	2	4	2	4	3	4	2	2	2	2	4	1	4	2	4	2	4	3
0	1994	1	4	2	2	2	2	2	3	2	2	2	4	4	2	4	4	4	2	4	2	2	4	4	1	2	2	4	1	1	1	1	1	1	1	1	4	4	1	1	1	2	1	4	2	2	2	2	2
0	1994	2	5	4	3	2	4	3	4	1	2	1	4	4	2	3	2	2	2	4	3	3	4	5	1	3	3	3	2	1	3	2	1	2	2	3	3	3	1	2	2	2	2	4	2	4	3	2	3
1	1961	3	4	4	4	4	5	2	2	2	3	3	4	2	2	4	2	4	2	4	4	4	4	4	2	4	4	4	2	2	2	2	2	2	4	2	4	5	2	4	2	2	2	4	2	4	4	3	3
1	1994	5	2	4	3	4	5	4	1	3	1	2	4	3	5	4	4	5	5	5	5	4	5	4	2	2	1	5	2	4	4	2	4	4	2	1	1	1	5	3	2	4	3	4	3	4	2	5	4
1	1994	5	2	4	2	3	4	3	4	3	3	2	5	2	2	1	1	4	4	4	2	4	3	4	1	4	1	5	2	2	1	4	3	2	3	4	2	3	1	1	2	3	2	2	2	4	3	4	1
0	1995	3	2	2	1	2	5	4	4	4	4	1	3	2	2	3	5	3	4	4	4	2	4	5	1	2	2	3	2	3	2	1	4	4	2	2	4	3	2	4	3	4	2	4	1	2	2	3	3
0	1991	4	2	4	4	4	4	4	3	4	2	3	4	2	3	2	3	5	4	3	3	3	4	3	3	3	3	3	2	3	2	2	4	3	4	2	4	3	2	2	4	3	3	3	3	4	2	4	3
0	1993	3	4	5	4	4	4	5	1	2	2	3	2	2	2	4	2	4	1	4	2	2	5	2	2	1	4	2	2	2	2	2	5	2	2	2	4	3	1	1	4	2	1	5	2	2	2	5	1
1	1991	4	2	3	4	2	4	5	2	1	4	4	1	1	5	4	2	4	3	5	4	4	3	5	2	2	5	4	3	1	3	2	4	4	1	2	4	1	2	4	4	4	2	4	4	4	2	4	2
0	1995	4	4	5	1	2	4	5	4	2	4	3	4	2	4	4	3	3	1	2	3	3	4	4	2	2	5	4	2	2	5	1	3	3	3	4	3	2	2	1	1	1	1	3	1	3	1	4	3
1	1988	3	1	3	4	3	2	5	3	3	3	3	3	1	3	4	3	3	5	4	3	3	3	3	3	3	3	3	3	3	3	5	3	3	3	3	3	3	1	3	4	5	3	3	3	3	3	4	1
0	1993	4	2	2	3	1	4	5	1	1	2	2	3	3	1	4	3	5	4	1	2	4	5	2	2	1	5	4	1	5	1	2	4	1	2	3	5	4	2	2	4	4	2	5	1	4	1	5	3
0	1993	4	2	5	3	5	4	5	3	2	4	2	3	5	3	2	3	5	2	4	5	5	4	4	3	2	5	5	3	2	3	2	5	2	4	2	5	3	3	1	1	4	3	2	2	5	2	5	4
1	1993	4	1	3	3	3	3	4	2	2	2	2	1	1	3	2	3	2	2	2	2	3	2	4	2	5	4	1	3	3	2	2	2	2	3	2	2	3	4	2	2	2	3	2	2	3	4	2	1
1	1993	4	2	4	3	1	4	4	2	2	4	3	4	2	4	3	4	4	4	4	5	4	5	4	3	1	5	2	2	2	4	4	5	2	4	4	5	2	1	3	4	4	1	4	2	4	2	5	2
0	1995	4	2	4	1	2	4	3	1	1	4	4	1	4	2	4	2	4	1	4	4	4	4	2	4	1	4	4	4	2	4	1	3	1	4	4	4	3	2	4	4	4	3	5	4	4	2	4	2
0	1969	4	2	2	4	3	4	5	2	2	3	3	2	2	4	2	3	4	2	4	5	3	4	4	4	2	2	4	3	2	4	2	2	2	3	2	4	2	2	2	2	4	4	4	2	3	4	4	2
1	1994	4	1	4	3	2	3	3	2	3	1	2	3	3	4	2	2	5	5	3	3	2	5	2	5	2	2	4	1	5	5	3	2	1	2	4	3	2	1	1	4	4	2	4	3	3	2	4	2
1	1994	3	1	4	2	3	2	5	2	2	2	4	3	1	2	5	4	5	5	5	4	4	3	5	3	2	3	4	4	2	4	5	3	4	3	4	4	3	2	1	4	5	4	4	3	3	3	4	1
1	1994	1	1	4	1	2	1	2	2	4	4	1	3	4	2	5	3	4	1	3	3	4	4	4	2	2	4	4	1	2	4	3	2	2	4	2	5	3	5	4	4	4	5	5	2	4	2	4	5
1	1975	3	2	4	4	3	4	4	2	2	4	4	4	2	5	4	2	3	4	5	4	4	4	2	4	2	5	5	3	4	5	4	4	3	3	2	4	5	4	4	3	4	3	4	3	4	2	4	2
0	1994	4	2	3	2	3	5	4	4	2	3	4	2	2	2	3	3	3	2	2	4	3	4	3	3	4	4	2	3	2	2	2	4	2	2	3	2	3	4	2	2	3	2	3	3	3	2	4	3
1	1957	2	2	2	2	3	4	2	4	4	2	4	4	4	2	2	2	4	2	4	4	4	4	4	4	2	2	4	4	2	2	2	4	2	2	1	4	2	2	1	2	4	4	4	2	4	2	2	2
0	1965	1	3	5	3	2	4	5	2	1	3	4	2	1	2	2	2	3	2	4	4	3	5	5	4	5	2	5	4	2	5	5	5	3	3	4	4	1	2	1	1	2	2	5	2	3	2	4	4
0	1993	4	1	2	4	2	4	5	2	2	3	2	4	2	5	5	5	4	4	4	5	1	5	4	5	1	3	4	2	4	4	3	4	2	4	1	4	2	2	4	4	4	5	4	3	2	2	4	2
0	1994	5	2	4	3	2	3	4	1	2	2	2	5	2	3	4	4	4	3	2	4	3	4	4	3	1	5	1	2	3	2	3	2	2	4	4	5	2	2	2	4	4	3	5	1	2	1	5	4
1	1993	4	4	5	5	1	1	1	2	1	3	1	2	2	1	3	3	4	4	1	4	2	4	2	2	4	5	5	2	3	2	2	1	2	1	2	4	4	1	2	2	3	1	4	1	4	2	4	1
0	1987	5	2	5	2	4	3	5	4	3	3	2	4	3	2	3	2	3	5	3	4	3	3	2	2	4	2	4	2	2	2	5	4	3	2	2	3	3	1	2	2	3	2	3	4	3	3	4	2
0	1994	5	3	4	4	4	4	5	1	4	2	1	1	2	1	4	4	5	4	5	2	1	5	5	4	1	1	4	4	4	4	3	5	2	2	1	5	3	1	2	1	2	2	4	3	4	1	5	1
1	1958	2	2	4	3	4	2	2	2	4	3	4	3	2	2	3	2	4	4	4	4	4	3	2	4	2	2	3	4	4	3	2	4	4	2	4	2	2	4	4	2	3	2	4	4	4	2	4	3
1	1994	2	2	1	4	1	4	4	2	1	4	1	4	3	2	1	1	3	3	5	3	3	4	4	4	2	3	5	2	2	1	2	2	1	2	4	2	5	1	1	1	3	1	4	2	2	1	4	2
0	1976	4	3	4	2	2	3	4	2	2	2	2	2	4	2	2	2	2	2	4	2	2	2	4	4	4	4	4	2	2	2	2	4	2	2	4	3	4	2	2	2	2	2	4	2	3	2	4	3
0	1990	3	4	5	2	4	4	5	4	3	4	4	4	3	2	5	4	3	2	5	5	5	5	5	3	4	5	5	5	3	2	1	4	2	2	3	4	3	2	2	1	1	1	4	2	4	2	5	4
1	1993	5	1	4	5	2	4	2	1	2	1	2	4	2	4	4	2	5	5	5	4	4	5	5	4	2	2	5	1	4	5	2	4	2	5	4	5	2	1	5	4	5	5	5	2	5	2	5	5
1	1956	5	4	5	5	4	5	3	1	1	5	2	3	2	4	3	3	1	1	5	5	5	5	1	1	3	3	3	2	2	5	1	1	1	1	1	5	3	2	5	4	3	5	5	3	3	3	2	3
0	1994	3	4	3	2	4	2	2	2	4	2	2	4	2	1	1	3	3	3	4	2	2	2	1	1	5	4	4	3	2	1	3	4	4	2	4	2	3	1	2	2	1	2	4	4	4	4	3	1
1	0	5	1	1	5	3	5	1	1	3	5	5	5	1	1	5	5	3	1	5	5	5	5	3	1	5	1	5	5	4	5	4	5	5	1	5	5	1	3	5	5	3	1	5	5	5	1	5	5
1	1963	4	2	4	5	4	5	4	3	3	2	5	4	4	2	2	3	2	2	4	4	3	4	4	4	2	2	4	2	4	3	3	3	3	3	5	3	3	3	2	5	4	4	4	3	3	3	4	2
1	1966	5	2	4	4	4	5	5	1	2	1	2	5	4	1	5	3	5	3	4	4	3	4	5	4	1	5	5	1	3	4	1	5	1	3	2	5	4	1	2	4	4	2	5	2	3	4	5	1
1	1952	4	2	4	3	5	4	3	2	4	4	2	2	4	3	2	3	4	4	4	4	4	3	3	4	2	2	3	2	2	2	5	4	4	3	4	3	2	2	2	2	4	2	2	4	4	3	4	2
0	1959	4	4	2	5	1	4	4	2	4	2	1	4	5	3	3	2	1	3	5	4	4	4	2	5	1	3	4	1	4	1	1	5	2	4	1	4	5	3	1	4	2	2	4	2	4	3	4	5
0	1961	2	3	4	4	2	4	4	3	4	3	2	3	3	2	4	3	4	4	4	4	3	4	3	4	2	4	3	2	2	2	2	4	2	3	3	3	2	2	1	1	1	1	3	2	3	1	4	2
1	1956	4	2	2	5	3	4	4	2	5	2	2	4	2	3	4	4	4	4	4	4	4	4	2	4	2	3	4	1	4	2	3	4	5	2	2	4	1	3	1	4	4	4	4	5	2	4	4	2
0	1992	5	2	5	5	2	1	5	2	2	4	4	4	5	3	1	1	4	2	2	2	4	4	2	4	4	3	5	4	4	4	1	5	1	2	2	4	5	2	5	5	3	5	4	4	4	1	5	4
0	1993	3	1	3	4	5	5	4	1	4	5	3	2	1	4	5	4	1	2	5	5	1	4	2	4	1	5	2	1	1	1	1	4	2	2	4	2	5	1	2	1	4	2	3	5	3	4	5	4
0	1990	1	4	5	3	2	3	4	3	3	4	4	4	3	5	4	5	3	2	5	4	4	4	5	4	4	5	5	2	3	3	1	4	3	5	4	4	5	1	4	4	2	1	5	1	4	4	4	4
1	1954	4	2	4	4	1	4	4	2	1	3	3	3	4	2	3	3	3	2	5	2	2	3	4	4	4	5	5	2	3	4	3	4	2	3	4	4	2	1	3	5	1	4	4	2	2	2	4	3
0	1952	4	3	5	3	2	4	2	2	4	2	2	4	3	2	4	2	3	2	4	3	2	4	4	2	2	2	4	2	2	4	4	2	4	4	2	4	2	1	2	2	2	2	4	2	2	2	1	2
0	1994	5	4	4	3	3	2	5	5	3	5	5	5	2	1	1	2	2	4	1	5	4	4	4	2	2	1	4	3	2	4	2	5	3	2	2	1	1	4	1	1	2	1	2	1	2	1	5	2
0	1992	5	4	2	4	4	4	4	2	3	2	2	4	2	2	4	4	3	4	4	4	4	4	4	3	2	4	4	2	3	4	3	4	3	3	2	4	3	4	4	3	2	2	4	2	4	2	4	4
0	1970	3	4	4	3	2	4	4	2	4	2	2	3	2	2	4	3	4	4	4	4	4	4	4	3	2	4	3	2	2	4	2	4	3	4	2	3	3	1	2	2	2	2	3	3	4	2	4	2
1	1967	4	2	4	3	2	4	4	2	3	3	2	3	2	2	4	2	4	4	4	4	4	3	4	4	4	2	4	3	2	4	1	4	3	2	4	3	2	2	1	2	4	2	4	4	4	2	4	2
0	1992	2	2	4	4	3	4	5	2	3	3	1	3	2	1	4	3	5	4	3	3	3	4	5	5	1	5	4	3	3	2	2	4	3	4	4	4	2	1	2	3	2	3	4	4	3	2	5	2
1	1951	4	4	5	4	2	3	2	2	2	3	4	4	2	2	5	4	2	1	4	4	4	4	3	4	2	4	3	3	2	4	2	3	3	3	2	4	4	3	3	3	2	2	4	2	4	2	3	3
1	1992	5	2	2	4	2	5	4	1	1	4	3	3	5	5	5	2	4	3	5	4	3	3	5	4	1	2	3	1	4	4	2	4	1	1	4	4	3	1	1	4	4	1	4	3	2	2	4	2
0	1958	3	2	4	1	2	5	1	2	1	2	1	5	4	1	5	1	4	4	4	3	2	4	4	5	1	5	4	1	1	1	2	1	2	3	5	2	2	1	1	2	3	2	5	4	4	2	2	2
0	1993	4	3	5	2	4	4	4	4	2	3	2	2	4	2	4	3	2	4	4	4	4	4	5	2	1	5	4	2	3	2	3	2	2	2	4	4	3	1	1	1	2	1	4	2	4	1	4	2
0	1994	2	2	3	2	3	2	4	4	4	3	2	5	5	5	4	4	3	3	4	4	1	5	4	4	2	5	4	1	1	2	2	4	3	2	1	3	5	2	1	1	2	1	4	4	3	1	2	3
0	0	4	2	2	4	4	4	2	2	4	2	2	4	2	2	4	2	4	4	4	2	4	4	4	4	2	4	2	2	2	4	2	4	2	4	4	2	4	2	2	2	4	3	4	4	4	4	4	2
0	1989	5	3	5	2	3	4	4	1	4	2	3	4	3	2	5	3	4	5	4	4	4	5	2	4	2	4	5	3	3	3	3	4	4	4	3	5	2	1	5	4	4	4	5	2	4	5	5	1
0	1992	4	2	3	3	1	3	4	1	2	1	4	4	2	3	4	3	3	2	4	3	4	5	4	4	1	5	3	4	4	4	2	2	2	5	3	4	3	1	5	3	4	2	4	2	4	3	3	2
0	1994	4	4	5	4	2	4	4	1	3	4	2	4	2	2	5	4	3	2	4	3	2	4	5	4	2	5	4	2	2	4	1	3	2	4	4	4	2	1	1	2	2	3	4	2	2	1	5	2
1	1993	3	1	3	3	3	4	2	2	2	2	2	3	3	2	1	3	4	4	5	5	4	5	3	3	3	3	4	2	2	2	3	3	2	4	4	5	3	5	2	5	5	3	5	3	4	4	5	4
1	1991	5	3	4	4	1	3	4	1	3	5	3	5	2	3	4	5	1	3	4	4	4	4	3	4	1	5	3	4	1	2	1	5	3	3	3	5	5	1	3	2	1	1	4	1	3	3	5	2
1	1994	4	2	4	4	3	4	2	3	4	2	3	3	4	2	2	3	4	5	4	4	4	3	3	2	4	2	4	3	2	3	3	3	3	4	2	3	3	2	2	3	4	3	4	3	3	2	3	2
0	1991	4	1	2	2	2	4	5	1	5	1	2	2	1	4	3	3	5	5	5	5	5	5	5	5	2	1	4	3	4	4	5	5	5	2	1	4	1	5	4	4	4	4	5	3	5	2	5	1
0	1993	4	2	4	3	2	4	4	2	1	4	1	3	3	1	2	2	4	3	4	4	2	4	4	3	2	2	2	2	2	4	2	2	2	2	2	2	4	2	2	2	4	2	4	2	3	2	3	2
1	1993	4	2	2	5	5	4	5	2	4	2	4	3	1	4	5	3	4	4	5	4	3	4	1	2	2	1	4	3	2	4	2	2	3	5	1	4	1	1	4	4	4	2	5	5	4	2	5	1
1	1988	3	3	3	3	3	3	3	3	3	3	3	3	3	3	3	3	3	3	3	3	3	3	3	3	3	3	3	3	3	3	3	3	3	3	3	3	3	3	3	3	3	3	3	3	3	3	3	3
1	1993	4	1	3	4	4	4	5	4	4	4	4	4	2	5	4	4	5	5	3	3	3	5	5	4	1	4	5	2	5	4	4	4	4	2	4	5	2	3	2	2	3	2	5	3	3	3	5	1
0	1994	3	5	2	5	1	1	1	1	1	1	1	1	1	1	1	1	1	1	1	1	1	1	1	1	1	1	1	1	1	1	1	1	1	1	1	1	1	1	1	1	1	1	1	1	1	1	1	1
1	1994	5	2	3	4	2	5	5	4	4	2	4	3	2	5	4	3	5	4	5	4	1	4	5	5	2	3	5	4	5	2	4	5	4	5	1	4	2	1	2	3	4	4	4	4	3	1	5	1
1	1991	3	1	2	1	3	5	3	1	1	1	4	4	1	4	4	3	5	4	4	3	4	5	5	2	1	2	5	2	2	5	5	5	2	2	1	5	5	1	4	3	5	2	5	2	3	1	5	1
1	1993	4	4	4	1	4	2	4	3	4	4	2	2	1	2	4	4	3	4	2	4	2	4	4	2	4	1	4	2	1	4	4	2	4	2	5	2	3	3	4	1	2	2	4	4	2	2	4	1
0	1993	4	2	2	4	4	4	4	2	4	2	2	2	2	4	2	2	4	4	4	4	4	4	4	2	4	2	2	2	2	4	2	2	2	1	1	4	2	2	5	4	4	2	4	2	4	2	2	1
1	1992	4	1	3	5	3	5	1	3	2	1	4	5	4	4	5	3	5	5	5	3	4	5	5	2	1	1	3	3	4	3	2	3	1	3	1	5	2	1	1	2	5	3	4	5	4	3	4	3
1	1987	2	2	3	4	4	4	4	3	4	3	2	3	4	4	3	3	5	4	4	4	3	4	2	3	2	2	4	2	2	2	3	3	2	2	1	2	3	2	2	4	4	4	3	4	2	4	3	2
1	1986	5	2	2	3	1	1	5	4	1	3	1	2	4	3	5	2	4	2	5	2	1	5	4	2	2	1	2	1	1	1	4	4	1	1	4	3	4	1	2	4	4	4	2	3	1	2	5	1
1	1992	4	1	3	3	4	4	2	4	3	2	3	2	3	1	2	2	4	4	2	2	2	4	2	3	4	3	4	3	2	2	3	2	4	1	3	4	5	1	1	4	4	4	2	4	3	2	3	1
0	1994	2	2	2	4	4	4	5	2	4	2	1	4	2	4	5	2	2	2	4	1	1	1	4	4	2	2	5	1	1	1	2	4	1	1	1	4	4	1	4	4	4	2	4	4	2	2	4	4
0	1994	4	3	4	2	2	4	4	4	2	3	2	4	2	2	2	3	2	2	2	4	3	5	4	2	1	4	4	2	1	4	4	4	2	3	4	3	4	1	2	2	2	2	4	2	3	2	5	3
0	1994	4	2	4	4	2	4	4	2	4	3	3	2	2	4	2	3	3	5	4	3	3	4	4	4	2	3	4	2	2	2	2	2	4	4	3	4	2	2	3	2	4	2	4	3	4	2	4	2
1	1972	3	1	4	3	3	4	4	2	2	4	3	2	2	2	4	3	5	2	5	4	4	4	4	2	2	1	4	3	4	5	4	2	4	2	1	4	1	2	3	4	5	4	4	4	4	2	4	4
0	1993	4	1	2	4	2	2	4	1	3	2	2	4	2	2	4	2	3	5	3	4	5	5	3	2	1	1	4	2	3	2	4	4	4	5	3	4	4	3	4	2	4	3	5	4	4	2	2	2
0	1994	4	1	5	4	1	2	1	1	1	1	1	3	5	1	4	4	4	5	5	4	4	4	2	4	1	3	2	1	2	1	1	2	1	2	1	5	5	1	3	4	4	4	4	2	4	1	3	2
1	1991	4	3	4	3	4	4	5	4	3	4	4	4	2	2	2	2	3	4	4	3	3	4	4	2	4	4	3	2	3	4	3	4	3	2	3	2	3	2	2	2	2	2	3	2	3	2	3	2
1	1995	2	2	2	1	3	4	3	3	3	2	1	3	2	2	4	3	5	5	4	4	4	3	5	1	2	1	3	1	2	2	5	3	4	2	1	3	3	1	2	5	5	5	3	4	4	4	4	3
1	1992	3	2	4	4	2	4	3	2	2	2	2	4	3	3	2	3	4	4	4	3	3	4	4	4	2	3	4	2	3	4	2	4	2	2	2	4	4	2	4	4	4	5	5	2	2	4	4	4
1	1992	5	2	4	4	5	4	2	2	2	1	1	5	4	3	4	3	4	5	5	3	4	5	4	4	3	5	4	2	2	1	2	2	3	4	3	5	3	2	5	4	4	4	4	2	5	5	3	3
0	1961	5	3	5	5	3	3	5	3	3	5	4	3	1	5	5	3	5	1	3	3	5	3	1	3	2	5	5	4	1	3	3	5	3	1	3	5	1	3	5	3	3	3	4	1	5	2	5	4
1	1955	3	1	4	5	2	2	5	2	4	2	4	5	2	1	1	1	2	5	4	4	3	4	4	5	5	1	5	3	4	1	1	5	2	1	5	3	5	1	2	5	4	4	4	2	2	2	4	4
0	1994	1	2	2	2	3	2	5	2	2	2	2	2	4	2	4	2	5	2	4	2	3	4	5	1	3	2	2	2	4	2	2	2	1	4	2	4	2	1	4	4	4	2	4	2	4	2	2	2
1	1994	4	2	5	3	4	3	5	4	5	5	2	5	3	3	3	4	5	5	3	5	3	4	5	2	1	1	4	1	3	1	4	5	5	3	1	3	2	1	2	4	4	3	2	4	3	1	4	2
0	1994	5	4	2	2	2	4	4	1	1	1	2	4	2	4	4	4	2	4	5	4	5	5	4	3	1	4	2	2	1	4	2	4	2	3	4	5	4	2	4	4	2	2	5	3	4	2	4	4
1	0	1	1	3	1	2	4	5	2	4	1	4	3	5	2	5	3	5	5	5	4	3	3	4	2	2	1	3	2	3	3	5	4	4	4	2	2	2	3	3	2	4	3	3	3	3	1	3	1
0	1964	1	5	5	5	4	1	4	1	1	3	5	1	5	1	1	1	5	1	3	1	1	5	5	3	4	1	1	5	3	5	4	4	4	1	1	4	1	1	1	1	1	1	3	1	1	1	3	4
1	1995	2	1	4	2	4	4	5	1	4	2	2	5	4	3	4	2	5	5	5	5	5	4	5	3	1	3	4	1	4	4	5	5	4	3	1	4	2	2	2	4	5	4	4	3	4	2	5	1
0	1972	4	4	4	2	2	3	5	4	3	3	2	4	4	2	2	2	5	4	4	4	5	3	2	2	2	2	4	3	2	4	2	4	3	2	4	2	4	4	2	4	2	2	2	2	4	3	4	2
0	1969	1	2	4	1	3	2	4	1	1	2	1	2	5	1	3	4	2	1	2	1	1	3	2	2	3	4	2	1	1	4	1	3	1	2	1	2	1	1	1	1	1	1	4	1	1	1	3	3
1	1994	5	1	3	4	5	3	2	1	3	3	1	4	4	3	5	3	5	5	4	5	5	5	5	5	3	5	5	1	2	4	2	3	2	5	4	5	2	2	3	5	5	4	5	5	5	1	5	1
0	1994	4	4	4	2	2	3	3	2	1	2	1	4	4	2	5	3	3	3	4	5	4	4	3	1	1	5	5	1	1	1	1	1	1	1	1	4	3	2	2	2	2	2	4	2	4	3	3	3
0	1964	3	4	4	4	2	4	5	4	4	2	4	3	5	3	4	5	4	4	4	4	3	4	4	3	2	4	4	5	4	3	1	4	4	4	5	4	2	1	1	2	1	1	1	1	2	1	4	3
1	1985	5	3	5	1	1	3	4	1	3	1	2	3	4	3	5	5	2	3	5	5	3	5	5	1	1	2	4	2	3	1	2	4	2	3	2	5	5	1	5	4	3	3	5	3	3	2	4	2
1	1990	4	4	5	4	2	4	5	4	5	4	4	3	2	3	4	4	5	5	4	2	2	4	2	3	2	2	4	4	5	4	4	3	5	4	5	3	5	1	1	4	4	2	4	4	4	2	5	1
0	1994	3	3	5	4	3	4	4	3	1	4	2	3	2	2	3	2	4	2	4	4	4	4	4	4	2	4	4	2	3	4	2	4	2	4	3	4	2	2	3	3	3	3	4	2	4	2	4	3
0	1963	3	4	4	2	1	4	4	2	1	3	2	2	2	2	5	4	3	2	5	4	3	4	3	3	1	5	4	2	1	4	2	3	1	1	3	4	4	3	3	3	2	1	4	2	2	2	4	2
0	1993	4	2	3	2	2	4	5	2	3	3	2	3	2	3	3	4	4	4	4	4	3	4	4	3	2	4	3	2	2	2	4	5	3	3	2	4	2	2	3	3	4	3	4	2	3	2	5	3
1	1966	5	3	3	1	3	2	3	3	1	3	3	4	3	4	3	3	2	3	2	5	2	3	2	2	2	5	4	2	2	2	1	2	1	2	4	4	4	2	3	2	2	2	3	2	2	3	4	3
0	1963	4	2	5	4	1	5	5	5	3	2	2	2	2	2	5	3	4	4	5	5	5	5	5	5	1	4	4	1	4	4	1	5	1	4	1	4	4	1	1	2	4	3	5	3	5	2	4	4
0	1958	5	4	2	4	2	4	4	2	3	4	2	4	2	2	4	4	2	2	4	2	2	3	2	4	2	4	4	1	1	3	3	4	1	2	4	4	4	2	4	2	2	1	2	2	2	2	4	4
1	1960	3	3	4	4	3	2	5	1	3	2	4	4	3	4	3	3	4	4	2	4	3	4	4	4	3	3	4	4	3	4	3	3	3	2	4	5	3	4	4	2	3	3	5	1	4	1	5	2
0	1991	3	2	2	2	1	4	4	2	4	2	2	5	3	5	5	3	5	1	1	4	2	4	4	2	1	3	2	2	1	2	2	3	4	1	1	4	2	2	2	4	4	4	4	2	2	3	3	4
0	1993	5	1	4	3	2	4	5	2	5	2	3	4	4	5	4	5	4	5	3	4	4	4	5	2	3	1	2	1	1	2	4	4	4	4	1	4	2	1	4	4	4	4	4	3	4	3	5	4
0	1992	4	2	4	2	2	4	4	1	4	2	2	4	1	2	4	2	4	4	4	2	2	4	4	2	2	4	4	2	4	4	2	4	4	2	2	4	2	2	2	4	4	2	4	2	2	2	4	2
0	1995	5	3	2	3	2	4	4	3	2	2	2	4	3	4	5	3	4	4	4	3	2	4	4	2	2	4	2	2	2	4	2	4	2	3	2	3	3	1	1	2	3	1	4	3	2	3	4	2
0	1968	3	2	1	4	2	2	3	2	2	1	3	3	3	4	5	2	4	3	4	4	4	4	4	3	2	3	4	2	3	4	2	3	3	4	1	3	1	3	3	2	2	2	4	3	4	3	4	2
1	1994	3	3	5	4	4	4	1	3	3	4	1	5	5	3	4	4	4	2	4	4	2	3	5	1	5	4	4	1	1	2	2	1	1	1	1	5	3	1	2	1	3	2	3	4	2	1	1	1
0	1992	5	2	4	4	3	4	3	4	3	2	1	2	2	1	4	2	4	5	3	2	4	5	4	3	2	2	4	1	1	2	3	4	3	3	4	5	2	3	2	2	4	3	4	5	4	3	4	1
1	1994	2	2	5	2	2	4	4	2	2	2	2	2	4	2	4	3	4	4	4	3	2	4	5	1	4	2	5	1	2	2	1	2	2	2	4	4	3	2	5	2	2	3	4	2	2	1	3	3
0	1966	1	3	4	1	3	2	5	2	2	2	1	2	5	1	5	5	4	4	4	5	5	4	3	3	1	2	4	3	2	3	2	4	3	4	2	4	2	5	4	2	3	2	3	2	4	2	3	4
0	1992	2	3	4	2	3	4	1	4	2	2	1	3	5	2	4	4	2	2	4	4	3	2	2	2	2	2	4	2	3	4	4	3	2	2	3	2	4	1	3	1	2	1	4	4	3	2	2	2
1	1992	2	1	3	3	3	4	4	3	4	3	3	4	2	3	4	3	5	3	4	3	3	4	2	4	2	4	3	2	3	4	4	4	2	3	2	4	4	2	4	4	4	2	4	3	3	3	4	2
0	1988	4	3	3	5	3	2	3	1	5	1	4	3	2	4	1	3	3	3	4	5	5	5	2	4	4	4	2	3	5	5	5	5	5	1	2	5	1	2	4	2	2	2	2	3	4	1	5	3
0	1975	5	2	4	2	4	4	4	4	4	2	2	3	4	2	5	4	4	3	2	3	2	2	4	2	2	2	4	2	2	4	1	4	2	2	4	2	2	2	2	4	2	2	4	2	2	2	3	2
1	1992	4	2	4	3	2	4	5	1	1	1	4	5	1	2	5	4	3	4	4	4	3	4	4	4	1	5	4	3	4	4	3	3	2	2	2	4	4	1	4	3	2	3	5	1	3	3	4	2
0	1992	4	2	2	4	5	5	5	1	1	2	4	4	2	2	1	1	3	2	5	5	1	5	5	5	5	2	1	1	4	1	1	5	1	1	5	4	2	1	1	4	4	1	4	5	2	2	5	2
0	1994	1	4	4	2	2	4	4	2	2	2	2	3	4	2	4	2	2	2	4	4	4	4	4	2	2	1	4	2	2	4	1	4	2	2	3	3	2	2	2	2	2	1	4	4	4	2	3	3
0	1994	1	4	4	4	4	4	2	5	1	3	1	4	1	4	4	4	4	3	4	4	4	4	4	3	3	5	5	1	3	4	4	3	1	2	4	5	3	1	2	1	3	1	5	1	5	1	1	1
0	1994	4	5	3	2	2	2	2	2	4	2	2	5	1	4	1	3	2	3	5	4	1	4	5	1	4	5	2	1	1	1	2	4	2	2	2	2	5	1	1	1	1	1	4	2	2	3	4	4
1	1994	4	3	2	4	3	4	4	1	3	3	5	2	2	4	4	4	3	3	4	4	3	4	3	3	2	4	4	4	4	4	3	3	3	4	3	4	4	2	1	3	3	2	4	3	3	3	2	3
0	1973	3	2	2	3	2	4	5	3	4	2	2	3	2	4	5	4	4	4	4	4	4	4	4	4	2	3	4	2	4	4	2	5	3	3	1	5	3	2	1	4	4	3	4	3	4	2	4	2
1	1989	5	2	5	2	1	5	4	1	3	1	1	1	3	3	3	1	3	3	5	3	3	4	4	4	1	5	5	1	5	1	2	5	1	5	3	3	3	1	2	3	4	1	4	2	3	1	5	3
0	1992	3	1	3	1	3	4	5	4	1	2	2	4	1	2	2	5	5	2	5	5	2	4	5	2	2	3	3	2	2	4	1	1	1	2	1	3	5	2	2	2	4	1	4	1	2	3	4	2
0	1993	5	5	4	2	4	4	4	4	2	4	2	2	3	1	3	2	2	2	1	4	4	2	2	2	2	5	3	2	2	2	3	4	2	2	4	2	3	2	3	2	1	2	2	4	4	2	5	2
0	1988	4	2	1	4	2	4	4	3	2	2	3	3	2	4	3	3	4	2	4	5	4	4	4	4	3	4	4	3	3	2	3	4	2	4	2	3	5	2	3	2	4	3	3	2	3	2	4	2
1	1990	2	2	4	2	4	4	2	3	2	1	1	4	2	5	1	2	4	4	4	2	2	3	4	4	5	5	2	1	5	5	4	1	1	2	1	2	4	5	1	4	4	2	2	5	4	5	4	5
1	90	5	4	5	3	3	3	4	1	3	2	2	3	4	2	2	2	3	2	3	2	2	3	2	2	3	2	3	3	3	4	3	3	3	4	3	3	4	3	3	4	3	3	4	3	3	3	4	4
1	1979	5	1	4	5	4	4	4	2	3	2	3	2	2	5	4	3	5	4	4	4	3	4	3	4	4	1	5	2	2	2	5	4	2	2	1	4	2	2	2	5	4	2	4	5	3	3	4	2
0	1994	2	2	3	2	2	2	4	1	2	2	4	2	1	4	4	3	3	2	3	5	4	4	5	3	2	5	3	3	3	4	3	4	2	4	2	5	5	1	2	3	5	1	5	3	5	1	4	4
0	1994	4	4	4	3	2	1	4	3	2	2	2	4	4	3	4	4	3	4	4	3	2	4	4	3	2	4	4	2	2	4	2	4	2	4	4	4	2	2	1	1	2	2	4	2	2	2	4	3
0	1983	2	2	4	4	2	2	5	2	4	3	4	4	2	3	3	4	4	3	5	4	3	4	4	4	5	4	5	3	3	2	2	2	2	4	3	3	4	1	2	2	4	2	3	3	4	2	4	4
1	1977	3	4	4	4	4	2	2	3	2	4	2	4	4	2	2	2	4	2	4	4	2	2	2	2	2	2	3	2	2	2	2	2	2	2	2	2	2	2	2	2	2	2	2	2	3	2	2	2
1	1976	5	4	4	2	2	4	4	3	2	2	4	4	5	2	2	2	1	2	2	4	2	5	4	4	2	4	4	3	4	4	2	5	4	2	4	4	5	2	2	2	2	2	4	1	4	2	5	5
0	1991	4	3	4	4	4	3	5	2	4	3	4	4	2	2	4	4	4	4	3	4	3	3	4	4	2	2	4	4	4	5	4	4	4	2	2	4	1	2	2	2	3	2	3	4	4	2	5	2
0	1994	5	2	4	2	3	4	3	2	4	2	2	3	4	2	4	3	3	4	5	4	4	4	4	2	3	5	5	2	3	4	1	4	3	3	2	5	2	4	4	4	4	3	4	3	3	3	4	3
1	1995	4	2	4	3	3	5	3	2	4	1	2	5	4	3	5	3	3	4	5	4	4	4	2	3	1	2	4	2	2	4	3	2	2	2	1	4	2	1	3	5	3	1	4	3	4	5	3	3
1	1991	3	1	3	4	3	1	5	3	5	4	2	3	2	4	2	4	5	5	2	5	2	2	3	2	2	1	2	3	4	2	5	5	4	2	2	3	4	4	4	5	5	3	2	4	3	4	5	4
1	1993	5	2	3	4	3	3	5	1	1	2	3	3	1	5	4	3	3	3	3	5	2	4	2	5	4	5	5	2	3	1	3	5	1	2	2	4	5	1	3	2	4	1	5	1	1	1	5	5
1	1965	2	1	2	4	4	5	5	2	5	4	2	4	4	2	5	4	4	5	5	4	3	4	5	5	2	2	2	4	4	4	5	4	5	5	1	4	2	2	3	5	5	3	4	4	3	4	4	1
1	1995	2	2	4	2	5	5	4	2	4	3	2	5	1	4	4	4	4	4	4	4	2	4	5	2	2	2	2	2	4	4	5	4	3	3	1	4	4	4	4	2	4	4	5	3	2	2	4	1
0	1994	4	2	4	2	2	2	4	2	2	2	1	1	2	3	2	2	4	2	5	3	4	4	4	1	2	5	3	1	1	4	2	1	1	1	2	3	4	4	3	2	3	2	4	2	3	1	3	2
0	1994	4	5	1	1	4	5	5	1	1	4	1	4	4	1	4	3	2	1	4	3	3	4	5	2	1	1	4	1	1	1	1	5	1	1	5	4	3	1	1	1	1	1	3	2	3	1	2	2
0	1993	5	3	4	4	2	5	5	1	3	1	2	3	2	4	3	4	4	4	3	4	5	5	4	5	1	4	2	1	1	3	2	4	1	2	2	4	1	5	2	3	3	1	4	3	4	2	5	2
0	1993	5	3	4	3	1	2	4	3	3	2	2	2	2	3	2	3	3	3	5	3	3	5	2	4	3	2	4	2	1	1	3	4	3	3	2	4	2	5	5	2	3	2	3	1	4	2	4	2
0	1954	5	4	5	4	1	2	5	1	3	1	4	4	2	3	4	2	3	3	3	5	5	5	5	4	2	5	5	3	3	4	2	4	2	4	4	4	2	1	4	3	2	4	5	2	5	2	5	4
1	1990	5	1	3	4	5	2	5	3	4	3	3	5	4	4	4	5	5	5	4	3	4	4	2	3	5	3	3	1	1	1	5	5	2	1	1	1	3	1	1	1	5	2	3	5	4	3	5	4
0	1994	3	4	2	1	4	2	5	2	3	2	4	3	2	5	4	3	2	4	5	3	3	4	1	2	1	2	4	3	2	1	4	4	3	1	3	4	2	1	4	2	2	2	5	4	3	2	4	2
1	1988	4	2	3	3	3	2	4	2	4	3	2	4	3	3	2	3	4	4	2	4	2	3	2	4	4	2	4	2	2	2	4	3	4	2	2	3	3	2	2	4	4	3	4	3	2	4	4	2
0	1992	5	4	4	3	2	3	5	1	1	3	4	4	2	2	4	4	2	2	2	4	4	4	3	2	2	5	3	4	1	4	1	4	1	3	2	4	3	4	4	2	2	2	4	2	4	2	5	3
1	1954	2	2	4	5	4	2	2	3	3	1	3	3	2	2	2	3	4	4	4	3	3	4	4	4	3	1	4	2	2	1	5	2	3	1	4	2	2	1	1	2	3	1	4	2	1	2	3	4
1	1993	5	4	4	4	3	4	3	2	1	4	2	3	3	3	4	3	2	3	4	4	3	4	4	3	2	2	3	3	3	3	4	4	4	3	3	4	3	3	4	3	3	3	3	3	3	3	3	3
1	1994	5	4	3	4	2	4	5	2	2	3	3	3	2	3	5	3	4	4	5	5	3	4	4	1	2	5	3	2	3	2	2	4	3	1	1	4	2	2	4	1	3	2	5	4	3	2	5	2
0	1971	1	2	4	2	3	4	5	2	3	4	2	2	4	2	3	2	4	4	4	3	2	3	2	4	4	2	4	2	2	2	3	4	3	4	2	4	2	2	1	3	4	3	4	3	3	2	4	3
1	1994	4	3	2	2	4	5	3	2	4	2	2	2	1	3	2	2	4	4	4	5	4	4	3	2	4	2	4	2	2	4	2	5	3	3	2	3	4	2	4	4	4	3	4	4	4	4	4	3
1	1995	5	2	3	4	2	4	4	1	5	1	3	2	2	4	3	3	4	5	4	3	3	4	3	4	2	2	4	2	3	2	4	4	4	3	2	4	3	1	2	4	4	3	4	3	3	2	4	1
1	1992	5	1	3	4	2	2	4	1	5	2	3	5	2	4	5	3	5	5	5	5	3	4	3	5	1	3	5	3	3	3	4	4	4	4	4	5	3	2	3	5	5	4	5	3	3	5	4	2
1	1994	3	3	3	3	3	4	3	2	4	4	3	4	3	3	3	3	3	3	3	3	3	3	3	3	3	3	3	3	3	3	3	3	3	3	3	3	3	3	3	3	3	3	3	3	3	3	3	3
1	1993	4	2	5	4	1	4	4	2	2	3	4	3	1	4	3	4	4	2	4	3	2	4	4	3	1	5	4	4	3	4	3	5	3	3	3	2	4	2	1	1	4	1	4	2	2	3	4	3
1	1994	4	2	2	4	3	3	4	4	3	1	2	3	1	2	4	3	4	4	4	4	4	4	4	2	2	4	4	2	2	4	4	4	3	2	1	4	2	1	2	4	4	3	4	3	3	4	4	3
0	1993	5	3	2	3	4	4	4	3	4	4	4	2	2	3	4	4	3	3	4	4	4	4	2	4	2	4	3	4	3	2	4	4	4	5	3	3	4	1	3	4	3	2	4	4	4	2	4	3
1	1994	5	2	4	2	5	4	4	2	5	2	1	1	2	3	4	4	4	4	2	5	3	4	1	2	2	1	3	2	2	2	4	4	4	3	2	4	2	3	3	2	4	2	4	4	4	2	4	2
0	1994	5	4	5	2	2	3	2	2	1	2	4	3	2	2	2	3	1	4	5	4	4	4	4	2	4	3	4	4	3	4	3	4	4	4	2	4	2	1	3	4	2	2	5	3	4	3	5	2
1	1993	4	3	4	4	2	5	3	4	1	3	4	3	4	4	3	2	4	3	4	4	3	5	3	2	4	5	3	4	3	3	4	3	2	4	2	2	4	5	2	4	2	2	3	2	3	3	4	3
0	1994	2	2	4	2	2	2	4	4	1	3	2	2	3	3	3	3	2	3	4	3	3	3	4	3	4	4	3	2	2	4	2	3	2	2	2	2	3	2	2	2	3	2	2	3	2	2	4	4
0	1993	5	2	3	4	1	3	5	2	3	3	1	3	2	1	3	2	3	2	4	4	2	4	4	4	2	5	4	2	1	3	2	3	4	2	4	3	3	1	1	1	3	2	4	2	2	3	4	2
0	1990	3	1	4	2	2	4	4	3	3	3	2	2	3	2	3	3	2	3	4	3	4	4	4	1	1	1	5	2	2	3	5	3	3	4	2	3	5	1	2	5	5	1	3	1	4	2	3	2
1	1944	3	4	2	4	2	3	5	3	2	4	3	3	2	3	2	4	2	1	2	4	4	4	4	3	3	3	3	3	3	4	3	5	2	3	3	3	3	3	3	3	2	1	4	1	4	1	5	4
1	1961	3	1	3	5	4	3	4	2	4	3	3	3	2	2	1	2	3	4	3	4	4	4	2	4	2	4	3	4	2	2	1	2	4	2	2	3	2	1	1	2	3	3	3	2	4	2	3	2
0	1993	4	2	4	3	3	4	5	2	4	2	2	2	4	4	2	2	2	4	2	3	4	4	3	4	2	3	2	4	2	5	3	4	4	4	3	2	2	1	3	3	4	2	4	2	4	1	4	2
0	1970	3	4	5	5	2	4	2	2	1	2	4	2	1	4	5	2	2	2	2	4	4	4	2	5	1	1	2	1	4	5	1	4	2	2	1	2	1	3	2	4	2	4	4	2	3	2	3	2
0	1992	5	3	2	2	5	4	3	1	3	2	2	2	4	4	5	3	4	4	4	4	4	5	4	2	1	5	2	3	2	3	1	5	3	3	4	5	1	1	4	3	3	2	4	3	4	3	5	2
0	1994	3	1	5	3	4	4	5	2	5	2	2	5	1	3	5	5	3	5	5	3	2	4	5	2	1	5	5	3	3	5	4	5	4	2	4	4	2	1	1	3	4	4	5	3	2	2	5	1
0	1993	5	4	4	3	4	4	3	1	1	4	1	5	1	2	5	4	3	2	4	4	4	5	2	2	2	5	3	1	2	4	1	3	1	2	4	4	3	2	3	2	1	2	5	2	4	3	3	4
0	1993	1	2	4	2	2	2	5	2	1	3	1	4	4	2	4	2	3	3	4	4	2	2	4	1	1	5	2	1	2	2	4	5	1	2	4	5	4	4	4	2	4	2	5	1	4	1	5	4
0	1994	3	3	2	3	4	2	4	3	5	2	3	3	2	4	4	3	4	4	4	4	3	3	2	2	2	2	2	3	2	4	4	4	4	3	3	3	1	2	1	3	3	3	4	4	3	4	4	2
1	1993	1	1	4	2	2	4	2	2	4	3	1	4	4	4	2	3	5	5	4	5	4	4	2	1	4	3	4	1	1	4	5	1	4	4	1	4	2	4	4	5	5	3	4	3	4	2	3	1
0	1994	4	2	4	1	1	4	5	2	1	2	4	2	2	2	4	2	5	5	5	3	4	4	4	2	2	4	4	3	2	5	2	3	3	3	3	4	1	4	1	1	4	1	4	3	5	2	4	2
0	1994	4	2	5	2	2	2	5	4	2	2	2	4	4	2	4	2	4	4	4	2	2	4	4	2	2	4	4	2	2	2	2	4	2	2	4	2	4	2	2	2	2	2	2	2	4	2	4	4
0	1993	5	4	5	3	4	2	4	4	2	3	4	2	5	3	3	2	4	2	4	4	3	4	4	2	4	5	4	2	2	2	1	4	2	2	4	2	4	2	3	2	3	1	4	2	3	3	5	2
0	1993	4	3	4	4	3	2	3	2	1	4	2	4	4	4	3	3	2	3	4	4	4	4	2	4	2	4	3	2	4	2	3	2	2	3	4	2	3	2	2	2	2	3	4	3	4	3	2	2
1	1993	1	1	3	4	1	4	1	3	1	1	2	3	3	3	4	3	4	4	4	4	3	5	2	2	2	5	4	1	2	1	3	2	1	3	3	5	4	1	2	3	5	4	4	2	2	2	2	5
1	1993	5	3	2	1	3	2	4	1	2	3	4	2	1	5	5	3	2	3	2	4	3	5	5	5	1	4	5	5	2	5	3	3	2	3	3	4	2	2	1	1	2	2	4	2	3	1	5	4
0	1955	2	3	4	3	3	3	3	3	2	3	3	4	3	3	3	3	3	4	4	3	3	3	3	3	3	3	3	2	2	2	2	2	2	2	3	3	4	2	2	1	1	1	3	3	3	1	2	4
1	1994	5	4	2	3	2	3	4	3	2	4	4	3	4	5	4	4	4	3	2	2	2	3	4	4	2	3	4	5	4	4	4	4	2	4	4	4	1	2	5	2	3	2	4	4	2	3	5	1
1	1989	3	1	3	5	3	5	4	2	5	1	2	3	3	2	5	4	5	3	5	4	4	5	1	1	3	2	4	2	2	2	2	5	5	3	1	5	2	5	4	5	5	4	4	2	5	4	5	1
1	1990	4	1	5	3	3	4	5	2	4	3	2	3	3	4	4	5	4	5	5	5	4	4	5	4	3	5	5	4	4	4	5	4	3	4	2	4	3	2	3	5	5	5	4	4	4	4	4	1
0	1967	2	4	3	4	4	5	5	2	1	2	1	4	1	4	3	3	2	2	5	5	5	5	5	3	2	5	5	4	2	4	1	5	3	5	4	4	3	2	2	1	2	1	3	2	5	2	3	3
1	1991	3	4	5	5	4	4	5	4	4	1	5	1	3	1	2	2	2	4	4	4	4	4	4	1	1	1	5	1	1	1	4	1	3	4	4	4	2	1	1	4	1	1	4	4	3	3	4	1
1	1990	4	2	1	5	3	4	4	1	3	2	4	2	1	5	3	4	5	4	5	5	4	4	4	3	2	3	4	5	5	4	3	3	3	4	1	5	3	1	4	3	4	2	1	3	4	2	4	1
0	1992	4	2	4	3	2	4	2	2	3	2	3	3	3	3	5	5	3	4	5	5	3	4	2	2	3	3	4	3	3	3	3	3	4	4	4	4	2	2	3	4	3	2	4	4	3	2	4	3
1	1993	5	1	5	5	5	5	3	1	4	1	4	5	1	1	2	1	4	4	5	5	5	5	5	3	5	1	5	3	5	5	1	5	1	1	4	4	1	1	1	5	5	5	5	5	5	1	5	1
1	1971	2	3	1	4	3	2	4	4	2	2	3	2	4	1	2	2	4	4	2	5	4	4	3	5	3	4	3	4	5	3	2	4	3	2	2	4	3	1	2	2	2	2	4	2	3	1	3	4
0	1994	5	2	2	5	2	3	5	2	4	2	4	4	2	4	3	3	2	4	4	2	2	4	2	2	2	4	4	4	4	4	2	2	2	2	4	3	4	2	2	2	4	2	4	3	2	2	5	2
0	1959	1	3	4	1	1	1	3	1	1	1	1	4	5	1	4	2	2	3	2	3	3	5	2	1	1	4	5	1	1	1	1	3	1	1	4	5	2	1	2	3	2	2	4	1	4	2	4	5
0	1961	2	4	4	2	2	4	5	4	1	2	2	2	3	2	2	4	2	2	2	3	3	2	4	2	4	2	4	2	2	1	2	4	2	2	4	2	2	2	2	2	2	2	3	2	3	2	2	4
0	1994	4	4	2	4	5	5	3	1	5	1	2	1	3	4	3	2	3	5	5	5	5	4	5	4	2	3	4	2	3	2	4	2	4	4	2	3	2	2	1	4	4	3	4	4	5	4	4	1
0	1976	2	2	4	3	4	4	5	2	1	3	3	3	2	2	2	2	4	2	4	4	4	3	2	3	3	2	4	2	2	3	3	4	2	3	2	3	4	4	2	2	2	1	3	3	4	2	4	3
1	1992	5	1	5	4	4	4	4	3	3	1	5	3	3	2	2	2	3	3	1	4	1	4	3	2	2	5	5	3	1	5	3	5	2	3	2	4	2	1	1	1	4	3	5	2	2	1	5	1
1	1991	4	3	2	5	2	5	3	1	2	2	3	5	3	4	5	4	3	3	5	4	3	5	5	3	3	4	3	3	3	3	5	3	2	4	1	5	1	3	5	4	4	3	5	2	3	1	2	2
0	1992	4	2	4	3	4	2	4	1	5	3	4	3	4	4	5	5	4	4	5	5	5	5	3	4	1	3	2	4	4	4	4	5	5	4	2	4	1	5	4	4	4	3	5	3	5	4	5	2
0	1960	3	4	4	2	2	5	2	2	3	3	4	4	3	2	4	4	4	2	4	5	4	4	3	2	3	5	4	2	3	4	2	3	2	4	2	4	4	2	3	3	2	2	4	2	4	3	3	4
0	1991	5	2	2	3	4	4	5	2	3	2	3	5	1	5	4	3	4	2	4	5	3	4	2	3	1	3	1	3	5	5	3	5	4	1	1	4	1	1	3	2	3	2	4	1	4	1	4	1
1	1994	2	2	4	4	2	2	2	2	4	2	3	2	4	1	4	4	4	4	4	3	2	4	4	4	2	2	4	2	2	2	4	2	2	2	4	4	4	2	2	4	4	4	4	4	2	3	2	2
0	1994	2	2	4	2	2	4	5	4	2	2	4	3	4	2	2	2	2	4	4	3	4	3	4	1	2	2	3	2	2	4	2	5	2	2	3	2	2	2	2	4	4	2	2	2	4	2	4	2
1	1994	4	1	3	3	3	4	3	3	3	2	3	4	1	3	3	3	3	4	3	4	3	3	3	4	3	3	3	3	2	2	3	3	3	2	3	3	3	4	4	4	4	4	4	3	4	3	4	1
1	1991	1	2	4	3	3	4	4	2	2	3	2	2	5	1	3	3	4	2	4	4	4	4	4	4	4	4	4	3	2	2	4	1	2	2	4	4	4	1	2	1	3	1	4	3	4	2	4	1
0	1994	5	2	4	2	2	4	4	5	2	5	2	3	2	4	5	4	1	2	5	5	5	5	4	3	1	4	4	2	4	4	2	5	1	2	1	2	2	1	2	4	2	2	4	4	4	2	5	2
1	1993	2	1	3	3	2	4	2	2	4	2	4	5	3	2	5	3	4	5	4	4	5	5	5	3	1	3	4	2	4	5	2	4	4	4	2	4	4	1	3	3	4	3	5	3	4	4	5	1
0	1995	3	4	4	2	3	4	3	2	1	2	3	2	3	2	3	2	4	2	5	5	3	4	4	3	2	3	4	2	2	4	2	2	2	4	2	4	3	4	3	2	2	1	4	2	3	2	4	2
1	1994	5	2	2	4	3	4	4	2	4	2	5	4	2	4	4	4	4	3	4	5	5	5	5	4	1	4	2	5	4	4	4	4	3	5	2	5	2	4	4	5	4	4	5	3	4	4	5	4
0	1994	5	3	2	4	2	3	5	3	3	4	4	2	3	4	5	4	3	4	4	4	4	4	4	4	2	3	4	3	3	4	3	4	3	3	3	4	3	2	3	3	3	3	3	2	3	3	4	2
0	1962	4	4	4	2	1	4	5	1	2	3	2	4	3	1	4	3	1	2	2	4	4	3	5	1	1	5	2	1	3	5	3	5	1	3	3	5	1	2	5	1	1	1	5	1	4	1	4	5
1	1994	4	2	4	2	2	4	4	4	2	5	2	3	5	2	4	5	4	4	5	3	2	4	2	3	2	2	4	2	2	2	4	3	2	3	4	2	5	2	2	4	4	1	2	2	2	1	4	2
0	1995	3	3	4	2	3	3	2	3	1	2	1	3	3	2	3	3	2	2	4	2	3	3	4	2	3	4	3	1	2	3	3	3	1	2	2	3	3	3	2	2	2	2	3	3	3	2	3	3
1	1993	4	3	5	2	3	4	2	2	3	2	4	3	2	4	2	2	3	4	4	4	4	4	4	2	3	3	4	3	2	4	4	4	4	4	3	4	3	2	4	3	3	3	4	2	4	3	4	2
0	1975	4	3	5	4	1	1	4	1	1	1	2	4	4	5	4	3	4	1	5	5	4	5	5	2	1	1	3	2	2	2	1	4	3	2	2	5	4	2	2	3	3	2	5	3	3	3	4	2
0	1952	4	2	5	4	2	2	5	1	4	3	4	2	2	2	4	3	2	5	2	5	3	2	2	4	1	2	4	4	3	3	4	5	4	2	1	3	2	3	1	4	4	2	4	3	4	3	5	2
0	1993	4	2	4	1	1	5	4	4	4	4	2	5	4	4	2	2	4	5	5	5	5	5	5	2	2	5	5	2	2	4	5	4	3	4	2	3	2	2	1	4	4	2	3	2	4	2	5	2
1	1963	3	1	4	4	4	5	5	2	2	2	3	1	2	2	2	2	4	5	5	4	4	4	4	2	3	1	4	3	1	1	2	5	2	4	1	4	2	1	1	4	4	4	4	4	4	3	5	4
0	1994	4	2	4	3	4	4	2	4	4	4	4	3	2	2	3	4	4	5	3	5	4	4	4	2	2	2	2	4	2	5	4	4	4	4	4	2	2	2	4	4	4	3	4	5	4	4	4	2
1	1996	4	2	1	3	4	4	3	3	2	3	2	3	5	5	3	3	3	2	3	3	3	4	4	3	4	3	3	2	5	4	4	2	2	3	4	3	2	1	4	4	2	3	4	5	4	2	3	2
0	1994	4	1	5	4	1	5	4	1	4	3	3	4	2	2	5	4	3	3	4	3	3	4	2	5	1	3	2	3	4	3	4	2	3	2	3	5	2	1	3	4	5	4	5	3	3	1	5	1
0	1958	2	3	5	5	2	5	5	1	4	3	4	4	5	5	5	3	3	3	5	5	3	5	5	5	3	3	2	4	5	3	4	5	4	5	1	5	3	3	3	3	3	3	5	5	3	3	5	1
0	83	4	4	4	3	4	4	2	3	5	4	2	4	2	1	3	2	4	3	4	3	3	3	2	4	2	3	2	1	2	2	4	3	2	4	2	3	4	1	3	4	2	1	3	4	4	4	5	2
0	1958	5	4	4	2	2	3	5	1	1	2	4	4	4	2	4	3	2	3	4	4	3	4	2	4	2	5	4	3	4	4	2	4	2	2	2	4	2	4	2	1	1	2	4	2	3	2	5	4
0	1991	4	4	1	1	2	4	2	2	1	2	2	3	1	2	4	2	4	3	5	3	5	4	5	2	2	3	4	1	1	2	1	3	1	2	4	4	2	3	4	1	1	1	4	2	4	2	3	4
0	1963	2	2	4	3	2	4	4	4	2	1	2	4	4	1	1	2	4	4	5	5	4	4	4	3	4	1	5	2	2	2	3	4	2	1	2	1	2	1	1	1	4	2	2	2	4	1	3	4
1	1994	4	1	2	3	2	4	4	3	4	3	2	2	3	2	3	4	5	5	4	4	2	3	1	2	4	2	5	2	2	2	4	3	4	2	2	4	3	2	3	3	5	2	4	3	2	4	4	2
1	1993	1	2	3	2	3	2	2	4	3	2	3	2	3	4	3	2	4	3	3	4	3	3	2	3	4	4	5	3	3	4	4	2	2	3	3	4	3	3	4	4	3	2	3	4	3	3	4	2
0	1994	5	3	4	3	3	4	3	2	1	2	2	2	5	2	4	2	2	2	4	4	4	4	4	3	2	3	3	2	2	2	2	2	2	2	2	3	4	2	2	2	2	2	5	2	4	2	4	4
0	1995	4	5	4	4	2	4	4	4	1	2	3	3	2	4	2	2	4	2	3	5	5	5	5	5	2	4	4	3	4	4	3	4	4	4	2	3	4	4	2	4	2	2	4	4	4	2	4	2
0	1957	3	2	4	2	2	4	4	4	2	1	1	4	2	1	3	1	3	2	5	3	2	4	2	4	3	5	4	1	1	3	2	2	4	2	4	2	4	1	1	4	2	1	2	1	3	2	3	4
0	1990	5	3	2	2	2	4	3	4	1	3	2	2	4	4	1	3	4	3	2	4	4	4	4	2	2	4	4	2	2	4	2	3	2	2	4	3	3	2	2	3	3	3	4	2	4	2	3	4
1	1976	2	2	4	1	5	4	2	3	4	2	2	1	4	2	1	2	4	4	4	5	4	4	4	2	2	1	4	1	2	1	4	1	5	2	2	2	2	2	1	2	4	1	4	4	4	2	2	4
1	1989	5	3	3	3	4	5	4	3	4	3	3	4	4	2	3	2	4	4	5	4	3	4	3	4	5	3	2	5	3	5	3	4	4	3	3	3	3	2	3	3	3	2	2	3	4	3	4	2
1	1994	2	2	4	3	4	3	4	4	3	3	1	2	4	2	2	2	3	4	1	4	4	2	1	2	1	1	5	2	1	2	1	5	3	2	2	2	5	3	1	3	4	3	4	4	4	3	4	2
1	1993	1	5	4	4	4	2	5	1	1	4	3	2	5	2	4	3	2	1	4	4	4	4	2	2	2	1	4	2	5	1	4	1	1	1	1	4	1	1	2	1	1	1	4	1	1	4	1	3
0	1993	2	2	4	4	1	4	1	2	3	1	1	4	3	2	4	3	4	4	5	4	3	5	4	4	3	5	2	1	2	4	2	2	3	2	2	3	1	2	2	4	3	4	4	2	2	2	3	3
0	1994	2	1	5	4	5	5	1	2	5	1	4	3	2	3	4	2	4	5	2	4	3	5	3	1	1	2	3	2	1	2	5	5	5	4	1	5	5	5	3	2	5	4	4	3	4	2	4	5
0	1962	4	3	4	3	2	2	4	2	2	2	2	3	4	2	4	2	3	2	4	4	2	4	4	4	2	4	4	2	2	4	1	4	2	4	3	4	3	2	2	2	3	2	4	2	2	2	4	2
0	1994	1	2	2	5	2	2	1	4	3	1	2	3	4	1	4	3	4	4	5	5	3	4	4	3	2	3	3	1	3	4	4	4	3	3	1	4	3	2	3	5	4	4	3	2	3	3	2	3
1	1966	3	1	4	3	4	1	4	4	3	2	4	3	3	2	4	4	5	5	5	4	4	2	3	4	2	1	4	1	2	2	1	2	4	3	1	4	2	2	2	5	5	5	4	3	4	4	3	1
1	1958	2	2	4	5	2	1	5	2	5	2	2	2	1	2	3	2	2	5	2	4	4	5	4	4	2	2	4	1	5	2	5	4	5	4	2	2	2	1	2	2	2	1	3	2	4	3	4	2
0	1993	2	2	2	3	3	3	4	4	4	4	2	3	3	4	4	4	4	4	4	4	4	5	2	2	2	2	4	3	3	4	3	2	3	4	2	4	4	2	2	2	4	2	4	4	4	2	2	2
1	1989	4	1	2	4	5	4	5	4	3	2	4	2	2	5	5	2	5	5	4	5	5	5	2	2	2	1	4	2	4	3	4	4	3	4	1	2	1	2	5	4	4	4	4	2	4	2	5	1
0	1993	4	4	4	2	5	2	4	5	1	5	3	4	4	1	2	3	3	2	4	1	2	4	2	2	4	5	2	4	2	4	1	2	2	2	4	1	2	2	1	1	2	1	1	2	2	2	4	4
0	1994	4	3	4	3	2	4	4	2	3	2	2	4	3	3	4	3	3	2	2	4	3	4	4	4	2	4	4	2	3	3	2	4	2	4	3	4	3	2	3	4	3	2	4	2	3	2	4	3
0	1991	3	2	4	3	3	4	5	4	4	2	3	3	2	1	3	2	4	4	5	4	4	5	4	2	1	4	2	2	3	2	2	4	3	2	1	3	3	2	2	4	3	3	4	2	4	1	4	4
1	1958	2	1	3	3	3	3	4	2	4	1	2	3	3	3	3	3	3	4	2	4	3	4	4	4	2	2	4	2	2	2	4	4	4	1	1	4	3	1	3	4	4	4	4	3	4	3	3	3
1	1995	3	2	3	2	2	1	5	2	3	2	1	2	3	4	4	2	4	4	4	2	2	4	2	2	2	3	2	2	2	2	4	3	3	1	2	4	2	2	4	4	4	4	4	3	2	3	3	2
1	1955	2	1	4	1	4	2	4	2	2	4	2	1	4	2	4	4	3	4	4	4	5	2	1	2	2	1	2	1	2	2	3	1	1	1	2	3	2	3	4	4	4	4	4	3	3	4	1	3
1	1967	3	4	4	4	3	2	2	2	3	3	2	3	1	3	2	3	2	3	4	3	3	3	4	4	3	2	4	2	2	2	4	2	2	2	3	2	3	2	2	3	2	3	4	3	3	3	3	3
0	1966	2	3	4	3	2	2	3	2	2	2	4	3	4	3	5	5	3	4	4	4	4	4	4	4	2	4	4	3	4	4	2	3	2	4	2	4	4	2	3	3	3	2	2	2	3	4	2	3
0	1965	4	2	4	2	2	4	5	2	3	2	4	4	4	2	3	2	3	4	2	3	4	4	2	4	3	4	4	2	2	4	4	4	2	4	4	1	2	2	3	2	4	2	4	2	3	2	4	2
0	1967	3	2	4	3	2	2	4	2	2	3	3	2	4	3	5	2	4	3	3	4	4	3	2	4	2	4	4	2	2	2	2	3	2	2	2	4	4	2	4	4	3	3	4	3	4	3	3	3
0	1964	2	4	4	4	3	2	5	4	4	2	4	1	2	2	3	3	1	3	4	4	5	3	4	4	1	2	4	3	2	3	1	4	3	1	1	4	3	1	1	1	3	1	2	3	4	1	4	3
1	1993	3	3	3	3	3	3	3	3	3	3	3	3	3	3	3	3	3	3	3	3	3	3	3	3	3	3	3	3	3	3	3	3	3	3	3	3	3	3	3	3	3	3	3	3	3	3	3	3
1	1995	2	3	4	2	4	4	3	2	3	2	2	2	4	2	2	4	2	5	4	3	2	4	4	1	3	1	4	2	3	3	2	1	3	1	2	3	2	1	3	2	3	2	4	4	2	4	3	1
0	1995	3	2	2	2	4	4	3	2	2	2	2	4	4	4	4	4	4	4	4	4	4	4	4	3	2	4	4	3	3	4	3	3	4	2	3	3	2	2	2	2	4	4	4	2	4	3	3	2
0	1992	3	4	4	2	4	3	3	2	2	2	2	4	4	2	2	2	3	4	4	4	4	4	2	2	3	2	4	2	2	4	2	2	2	3	2	4	2	2	4	2	2	2	4	2	4	2	2	2
0	1993	3	4	5	4	3	2	5	1	1	2	1	4	2	1	4	2	3	3	4	4	4	5	4	2	1	3	4	1	1	2	1	1	1	5	3	4	2	1	3	2	2	1	5	1	4	1	5	2
0	1993	3	3	3	3	3	3	3	3	3	3	3	3	3	3	3	3	3	3	3	3	3	3	3	3	3	3	3	3	3	3	3	3	3	3	3	3	3	3	3	3	3	3	3	3	3	3	3	3
1	1991	4	2	3	1	2	2	2	4	3	2	1	3	2	4	3	4	5	5	2	2	4	4	3	1	4	2	5	2	2	4	5	2	3	2	1	2	2	1	3	4	4	4	4	3	4	4	2	1
0	1995	4	5	2	3	4	4	4	5	1	3	3	3	5	1	1	1	1	1	4	1	1	5	3	3	2	3	2	2	2	2	2	4	1	1	1	1	2	1	1	1	1	1	5	1	1	1	5	1
1	1993	5	2	4	3	4	4	5	4	3	4	2	2	4	3	4	5	5	2	5	3	4	4	2	2	1	2	2	2	2	4	5	4	5	4	4	4	5	3	4	4	2	4	4	4	4	2	4	1
1	1990	5	1	3	5	3	4	4	2	4	2	3	2	3	3	2	3	4	4	4	4	3	4	5	4	2	1	4	2	2	4	4	3	3	2	2	3	1	1	2	1	3	2	5	3	4	1	5	1
1	1994	4	1	3	4	2	1	4	2	4	3	4	1	2	2	4	2	4	4	4	4	3	4	4	2	2	2	4	4	2	5	4	4	4	3	2	4	2	3	2	4	4	3	4	3	3	2	4	2
0	1953	3	2	4	5	2	4	5	2	3	4	4	2	4	3	4	4	4	4	3	4	3	4	4	4	2	4	2	3	3	2	1	5	1	3	2	4	3	2	2	4	4	3	4	3	3	3	5	4
0	1993	5	3	2	4	4	1	5	4	5	4	2	3	2	4	5	4	3	4	2	4	4	3	4	2	2	4	4	3	2	3	4	5	4	2	2	3	1	2	2	1	2	2	3	4	3	3	5	2
0	1994	4	2	4	4	2	5	5	2	4	1	4	4	1	2	5	3	2	5	4	4	4	5	4	2	2	5	1	2	2	5	4	5	4	4	3	5	3	2	5	3	4	2	5	1	5	1	5	3
0	1991	5	1	3	4	2	5	5	2	5	1	3	3	5	5	5	3	5	5	5	3	3	5	5	2	3	5	5	3	1	1	2	5	4	5	5	5	2	5	5	5	5	5	5	1	5	4	5	2
0	1994	3	2	2	2	1	4	5	4	3	3	1	3	2	2	5	3	5	5	5	4	4	4	4	4	1	5	5	1	1	3	5	4	2	5	5	4	4	1	1	2	4	1	5	1	5	1	5	1
0	1988	5	2	3	4	4	2	4	3	1	4	2	1	3	2	3	3	4	4	4	4	4	4	2	2	3	4	4	2	2	3	1	1	2	3	3	4	3	2	4	2	2	2	3	2	4	1	4	3
1	1974	4	1	5	4	2	4	5	1	4	1	2	5	1	2	4	2	5	5	4	3	4	4	2	1	2	4	4	2	2	4	5	4	4	4	1	5	5	4	3	4	4	4	4	2	4	4	4	1
0	19891989	3	1	5	4	4	3	1	2	3	1	1	4	2	2	5	1	5	5	2	4	4	3	2	4	4	2	3	2	3	2	4	4	4	4	4	2	3	2	4	4	5	4	4	4	4	3	3	2
1	1052	4	2	3	4	5	4	5	3	3	4	4	3	1	3	4	3	3	3	4	4	4	4	4	4	2	2	4	3	4	2	5	5	4	3	4	4	4	2	2	4	4	4	4	4	4	4	5	4
0	1966	1	3	4	3	2	5	2	2	1	1	2	4	1	3	4	4	4	1	4	4	3	4	4	2	1	5	4	2	2	4	2	2	1	3	3	4	1	2	4	5	3	3	4	2	3	2	2	1
0	1958	4	2	4	4	2	4	4	2	4	2	4	4	2	4	4	4	4	3	4	4	4	4	4	4	2	4	4	4	4	4	4	4	4	2	4	4	2	2	4	2	2	2	4	2	2	4	4	2
0	1994	2	2	4	2	4	4	5	2	3	2	2	4	2	4	4	4	3	4	4	2	2	4	4	2	2	5	2	3	3	2	3	3	2	4	4	4	2	1	3	5	4	4	4	4	3	2	4	2
1	1981	4	2	4	4	3	5	4	2	2	2	2	4	4	3	3	3	5	4	5	2	2	5	4	3	2	3	4	2	3	3	4	2	1	4	3	4	3	2	2	4	4	3	5	3	4	3	4	2
1	1986	4	2	3	4	2	1	4	1	4	2	4	4	5	4	5	3	4	2	4	3	4	4	1	4	1	2	4	4	4	2	3	4	5	2	1	4	2	1	4	3	4	2	3	2	3	1	5	1
1	1980	5	2	2	1	4	2	5	2	1	2	2	1	2	2	4	4	1	2	4	4	3	3	1	2	1	4	4	1	2	2	1	5	1	1	2	2	2	1	1	3	4	1	4	3	3	2	5	4
1	1982	4	3	1	1	2	1	5	4	1	4	3	3	3	4	5	3	3	3	2	3	3	3	1	1	1	4	3	3	4	3	2	1	2	3	3	4	2	1	5	2	3	4	2	1	2	3	4	5
0	1989	5	2	2	4	4	2	5	4	2	4	2	2	4	3	1	3	5	2	4	4	3	4	1	4	2	1	4	2	3	1	4	5	5	3	2	3	4	3	2	2	2	1	2	3	4	2	5	2
1	1977	3	1	4	3	2	3	5	4	3	2	3	3	4	4	5	4	5	5	5	4	3	4	3	3	3	5	4	2	3	4	5	5	3	4	2	4	3	1	3	5	5	5	4	3	3	3	5	1
1	1977	3	2	2	4	4	1	3	1	5	2	5	2	2	4	5	1	5	2	4	4	4	4	1	2	1	2	4	2	2	2	5	3	2	1	2	3	2	2	3	5	4	3	4	4	4	3	3	1
0	1990	5	4	5	2	2	4	5	2	3	2	3	2	1	2	3	2	3	2	5	4	2	3	5	1	2	4	5	2	2	2	2	4	1	4	2	4	5	1	4	1	2	1	4	2	3	2	4	4
0	1995	1	4	4	2	2	2	4	3	2	3	1	1	3	2	4	4	3	4	3	3	4	4	2	2	2	4	4	2	2	2	2	4	2	2	4	4	2	2	2	2	2	2	4	2	4	2	4	3
0	1993	2	5	4	4	2	2	3	2	1	4	1	5	5	2	5	5	3	1	1	5	3	4	5	3	1	4	3	2	2	3	1	4	1	4	3	4	2	1	3	1	1	1	4	2	3	1	4	3
0	1995	4	4	4	1	4	2	5	2	4	2	2	2	4	3	2	4	3	4	4	5	3	4	4	1	2	2	3	1	3	3	2	2	2	4	2	3	2	1	1	4	2	2	4	3	2	2	4	2
1	1989	4	1	5	5	5	3	5	5	5	3	1	5	3	5	3	3	5	5	5	5	5	5	3	1	1	3	5	1	1	5	5	3	5	3	4	4	5	1	3	5	5	5	3	5	4	3	3	1
1	1990	4	1	4	4	3	2	5	2	3	1	2	3	1	4	2	2	4	4	4	4	4	3	4	3	3	2	3	1	2	2	4	3	3	3	3	4	4	1	1	4	4	3	3	4	3	4	4	1
0	1995	3	4	5	2	4	2	2	4	4	4	1	4	5	2	2	2	4	4	5	4	4	4	2	2	4	2	5	2	2	4	2	2	3	2	3	4	4	3	3	4	2	4	4	4	4	2	3	2
0	1994	4	3	4	2	4	4	4	2	2	2	4	3	5	2	5	2	4	4	4	5	4	4	4	2	1	2	2	2	2	4	2	4	3	3	4	4	2	1	5	3	2	2	4	2	4	3	4	2
0	1990	5	1	3	4	4	4	5	1	4	3	3	3	2	4	5	4	5	5	4	4	4	4	3	5	1	2	3	3	4	4	4	4	3	5	1	5	2	3	4	5	5	4	5	4	3	3	4	2
0	1993	4	3	4	2	2	4	5	2	4	2	2	3	4	4	4	2	4	4	4	4	4	4	3	3	2	4	4	2	2	3	2	4	3	3	2	4	2	2	4	2	4	2	4	2	4	2	3	3
0	1994	4	3	4	5	3	5	4	2	2	3	1	4	1	2	2	2	4	5	4	4	3	5	4	2	2	3	4	1	1	3	2	3	3	3	4	3	4	1	4	2	1	2	4	3	4	4	4	3
0	1994	4	2	3	2	3	4	5	2	3	3	4	5	1	3	4	4	4	4	4	5	4	4	4	3	1	4	3	3	3	4	3	4	3	4	1	4	2	3	1	3	3	4	4	4	4	3	4	2
0	1992	4	2	2	1	1	4	4	1	1	2	1	4	4	4	5	4	3	5	5	5	2	5	5	1	2	5	3	1	1	1	1	1	1	4	1	4	3	2	1	3	4	3	5	1	4	1	2	3
0	1991	4	2	4	3	4	2	4	3	2	2	2	4	3	2	4	4	4	4	4	3	4	4	2	3	2	4	4	3	2	2	2	4	3	2	4	3	2	2	3	3	2	2	4	2	4	2	5	3
1	1983	4	2	4	4	2	4	5	3	2	2	2	2	2	1	2	3	3	4	5	3	3	4	4	3	4	1	4	2	3	2	4	4	3	2	3	2	4	1	2	2	3	2	4	3	3	2	4	1
0	1994	4	2	4	4	4	4	5	3	2	3	2	3	2	2	5	3	3	4	4	4	4	5	5	4	2	5	4	2	2	5	3	4	2	2	3	4	2	3	2	3	3	3	4	3	4	2	4	2
0	1992	4	4	2	4	2	4	5	2	4	2	4	3	1	2	2	3	1	4	4	3	2	4	2	1	2	4	4	2	2	2	1	4	3	4	4	3	4	2	1	2	2	1	4	2	2	3	5	5
0	1988	4	4	3	2	2	2	5	3	1	2	2	3	2	3	4	4	4	2	4	4	3	4	3	3	2	4	3	2	2	2	2	4	1	2	2	3	3	1	2	2	2	2	4	2	2	3	4	3
1	1994	3	1	4	3	2	4	3	4	4	2	2	4	3	4	2	4	3	4	4	3	4	4	5	3	4	3	4	2	3	4	3	3	2	2	2	4	4	2	2	4	4	4	4	4	4	3	3	2
0	1991	4	2	3	1	5	2	5	5	4	5	3	2	4	2	5	4	3	5	3	4	5	2	4	1	2	1	4	2	3	1	2	3	4	4	3	1	1	2	4	4	4	4	2	2	4	4	3	2
1	1991	5	1	4	4	4	4	5	2	5	4	4	2	2	4	5	3	4	5	5	4	4	4	2	2	2	2	4	3	4	4	5	4	5	4	2	3	1	2	2	5	5	3	4	4	4	5	5	1
0	1993	4	2	3	4	2	4	3	2	4	2	2	4	3	4	2	2	4	4	4	5	4	4	4	3	2	2	4	2	2	4	4	4	4	2	2	3	2	2	2	2	4	2	4	2	4	4	4	2
0	1959	5	4	5	3	2	5	5	3	2	4	2	5	5	1	1	1	2	3	3	3	2	3	4	4	3	5	5	2	4	4	2	5	2	3	4	4	4	1	1	1	1	1	4	2	2	1	5	5
1	1992	4	4	2	4	5	1	4	5	5	5	1	2	5	4	4	5	5	4	2	5	4	2	2	2	4	4	4	2	1	5	4	5	5	2	2	1	5	5	2	4	2	4	1	4	5	2	5	2
1	1996	4	3	2	3	1	1	5	4	2	3	3	1	2	3	4	3	4	4	4	4	3	4	1	1	2	5	4	4	1	5	1	4	3	2	2	2	1	1	1	1	3	2	4	4	3	2	5	1
0	1994	4	1	3	4	2	4	3	1	2	3	4	4	3	3	2	2	4	3	4	4	2	4	2	3	1	5	2	2	1	4	3	2	2	4	3	4	2	2	2	2	4	3	4	3	4	2	4	2
0	1958	2	1	2	5	3	1	5	5	1	2	4	2	5	2	4	4	4	2	4	5	3	5	4	4	1	5	4	3	4	4	1	5	5	5	5	4	4	1	1	1	4	1	2	2	4	2	4	5
0	1975	5	1	4	3	4	2	5	3	3	4	2	2	2	2	4	4	4	4	3	4	4	3	2	2	2	4	4	2	4	4	2	5	3	4	2	3	2	4	3	3	4	3	5	1	4	2	5	4
1	1994	3	3	4	3	2	4	4	4	1	4	5	2	2	4	4	4	1	1	4	5	2	4	5	2	1	3	3	4	2	5	1	3	1	2	4	3	5	5	1	4	3	1	5	1	2	3	5	1
1	1933	3	4	4	4	3	4	5	2	4	3	4	2	2	3	4	2	3	4	2	4	3	4	4	4	4	1	4	3	3	4	4	5	5	2	2	3	4	4	2	4	2	3	4	4	3	3	4	2
1	1993	3	2	4	4	4	4	5	2	3	2	4	3	2	1	2	2	2	2	2	4	3	4	4	1	2	3	4	4	1	5	4	4	2	3	4	3	2	1	1	1	3	2	4	4	3	3	5	1
0	1992	4	2	5	4	2	2	2	2	2	3	4	4	4	2	5	4	4	2	5	5	2	5	2	2	2	5	5	2	5	5	1	4	1	5	5	5	3	5	5	4	3	2	5	1	1	1	5	2
0	1965	3	4	4	2	4	2	5	2	5	4	4	2	3	2	3	2	3	3	4	4	3	2	4	3	2	2	4	3	2	4	4	4	4	2	2	2	2	2	1	1	1	1	2	3	4	3	4	2
1	1994	4	4	4	4	5	5	5	3	4	4	2	2	3	3	3	3	3	3	4	4	4	4	4	4	4	4	4	5	5	5	5	5	5	2	4	4	4	5	4	5	4	4	5	2	2	3	5	5
0	1993	1	2	5	3	1	5	5	2	2	2	2	2	1	2	4	2	5	5	4	2	2	5	4	2	2	4	4	2	2	2	4	4	2	1	4	4	2	1	2	4	4	3	5	2	2	2	4	1
0	1993	3	2	4	4	1	5	1	5	1	1	4	5	5	4	4	4	4	2	5	5	4	5	5	4	1	4	5	4	4	4	2	4	2	4	4	5	2	1	3	4	4	3	5	1	4	3	4	4
0	1993	4	4	4	2	3	5	4	1	1	3	2	4	1	2	4	4	3	2	4	1	3	4	5	3	1	5	3	1	2	2	2	3	1	4	3	3	3	1	3	2	2	2	4	3	3	2	4	4
0	1961	5	5	5	4	3	5	5	1	2	2	4	4	2	2	4	2	2	2	5	5	4	4	4	4	4	4	4	4	4	4	2	4	2	4	4	2	4	2	2	4	2	1	4	1	4	2	4	2
1	1993	4	1	5	2	3	4	5	2	2	2	2	3	2	2	4	3	4	3	4	3	4	5	2	1	1	3	4	1	2	4	1	4	2	3	1	4	3	1	1	5	5	5	5	2	4	3	5	2
1	1993	4	2	4	2	2	2	4	1	2	2	2	4	4	3	2	4	4	4	5	3	2	4	4	3	1	4	4	2	4	4	3	4	2	2	1	3	1	1	3	4	5	4	4	4	3	4	4	4
0	1992	4	4	3	2	2	4	5	2	1	2	1	5	2	2	4	2	2	2	2	2	2	4	4	4	5	5	3	2	2	4	2	4	2	2	4	5	2	2	2	2	2	2	5	2	2	2	5	2
1	1990	4	4	3	4	5	1	5	4	2	5	3	4	1	5	1	3	2	1	2	3	3	2	1	3	3	4	3	2	2	2	3	4	2	1	3	1	3	1	1	2	2	3	1	3	4	3	5	3
0	1993	3	2	3	2	4	2	3	3	2	2	2	2	3	2	2	2	3	3	5	4	3	3	4	2	2	3	4	3	3	4	2	4	2	2	3	2	3	2	2	2	2	2	2	4	2	2	4	2
0	1987	5	2	4	2	1	4	4	2	1	1	1	4	5	1	1	1	3	4	1	5	5	5	4	4	4	5	5	1	1	1	2	5	1	5	4	4	5	1	2	1	4	2	3	2	4	1	5	2
0	1993	5	3	2	5	4	4	2	3	5	2	5	2	3	4	2	2	4	4	4	4	3	3	1	2	2	1	3	3	2	4	2	2	4	2	2	2	2	2	2	2	2	2	4	2	2	2	4	3
0	1995	5	2	4	2	1	4	4	2	3	2	2	4	3	2	3	3	3	3	2	4	5	4	3	2	1	4	3	1	2	2	1	5	2	4	3	3	1	1	2	1	4	3	4	2	4	3	5	1
1	1976	2	1	4	2	5	3	5	2	4	2	4	2	5	1	2	2	4	5	5	5	3	4	1	1	5	1	5	2	1	4	5	5	5	4	2	5	2	1	4	4	5	2	5	5	3	4	4	1
0	1982	3	4	4	4	2	4	5	2	2	2	2	4	3	4	4	2	2	2	4	3	3	4	4	4	3	5	3	2	4	4	2	4	2	4	4	4	3	3	4	4	2	3	4	2	3	2	4	4
1	1995	3	4	2	2	4	4	4	4	2	2	2	2	1	5	2	2	2	2	5	4	2	4	5	2	4	2	4	4	2	4	4	2	1	2	2	2	2	1	1	1	2	1	4	2	4	2	4	2
1	1975	4	1	5	2	4	4	5	2	5	2	2	5	2	5	5	4	5	4	5	4	2	5	5	3	4	5	5	2	3	1	5	5	4	2	3	3	4	2	1	2	5	2	5	2	2	3	5	2
1	1992	2	2	4	2	2	2	4	3	1	2	3	4	2	2	2	2	4	4	4	3	3	4	4	2	3	4	4	2	1	1	2	4	2	4	2	4	4	5	2	2	4	2	4	2	3	2	4	2
0	1993	3	2	4	1	2	3	5	1	4	3	2	3	2	1	4	3	4	5	5	4	3	4	3	3	1	2	3	3	4	4	1	4	4	3	2	4	2	1	1	1	2	1	3	3	2	2	4	3
1	1984	4	1	5	4	4	4	5	4	3	1	1	4	2	4	1	2	4	5	5	5	3	4	5	3	2	4	4	1	4	1	4	4	3	4	2	2	5	1	3	4	5	4	2	5	1	4	5	4
1	1994	1	4	4	1	1	4	4	1	1	2	2	2	3	1	2	2	3	2	4	2	2	4	4	2	2	3	4	2	2	2	2	1	1	4	4	4	2	2	2	3	2	3	4	2	3	1	4	4
0	1961	3	2	2	4	2	4	4	2	4	2	3	4	4	4	5	3	4	4	4	4	4	4	4	4	2	4	2	3	3	4	2	5	3	4	2	4	2	3	2	4	3	4	4	4	3	3	5	3
0	1972	3	2	4	4	2	2	5	2	4	2	2	2	2	2	5	5	5	4	4	5	4	4	4	4	2	2	4	3	4	3	4	4	3	4	2	4	3	5	3	4	3	3	5	4	4	2	5	2
0	1992	4	2	4	1	2	3	2	2	1	2	4	5	2	1	5	3	2	4	5	3	4	5	2	5	5	5	1	1	1	1	2	4	1	2	1	4	2	1	3	3	3	3	4	4	3	2	5	2
1	1981	3	2	4	2	2	2	1	2	2	2	4	2	4	2	4	4	4	1	4	5	4	4	4	2	2	2	4	2	2	2	2	2	2	2	2	4	5	2	1	4	2	2	4	2	2	2	4	1
1	1991	3	2	4	2	3	4	4	2	4	4	3	4	4	4	4	3	4	4	3	4	4	4	4	2	2	2	4	2	2	3	4	2	4	3	2	4	2	2	4	4	4	4	4	2	4	3	4	2
1	1956	4	4	2	4	4	2	4	4	2	2	2	4	2	2	4	3	2	2	3	4	4	3	2	2	2	2	2	2	2	3	3	2	2	2	4	3	4	4	2	2	2	2	3	2	4	3	2	4
0	1994	4	2	4	1	2	4	4	2	2	2	2	4	2	2	4	2	4	3	4	5	2	4	2	1	2	2	4	2	4	2	1	4	2	2	2	5	2	2	2	2	4	3	4	3	2	2	4	2
1	1991	5	1	3	3	4	4	5	4	1	4	3	2	3	2	2	4	1	1	5	5	5	4	4	4	1	1	3	1	2	2	1	4	1	4	4	2	2	1	1	1	1	1	3	2	2	1	5	2
1	1994	4	2	5	3	2	5	1	2	1	5	3	3	5	3	5	5	5	2	5	4	5	5	4	2	3	3	4	1	2	4	2	2	1	2	1	3	4	1	2	4	4	4	4	4	4	4	4	2
0	1994	2	3	4	4	2	2	2	2	2	3	2	4	3	2	4	3	2	2	4	4	3	3	2	2	2	4	4	2	3	2	3	3	1	2	3	4	4	1	2	2	3	2	3	2	2	2	2	2
0	1955	1	2	5	1	1	5	5	4	1	2	1	3	2	3	2	2	3	5	5	5	4	4	5	4	2	5	4	3	4	5	1	4	1	3	2	4	1	2	2	1	1	4	2	4	4	1	5	2
0	1993	4	1	4	3	2	4	4	3	2	2	1	2	3	3	4	3	5	3	2	5	5	5	3	3	1	5	4	1	3	4	1	2	2	4	3	3	4	1	2	4	4	4	3	2	2	5	4	2
0	1991	4	1	5	1	2	4	3	1	1	1	3	4	3	2	4	2	4	4	4	2	1	5	4	2	2	5	4	2	2	4	3	2	2	2	2	4	2	2	3	3	4	3	5	2	3	2	4	2
1	1994	5	2	4	1	4	2	5	2	4	4	4	1	2	2	2	3	4	4	2	2	3	4	3	2	1	2	2	2	2	1	2	2	2	1	4	4	5	3	2	1	2	3	2	3	4	5	5	5
1	1975	4	2	2	1	3	2	5	4	4	2	2	2	5	3	2	4	5	4	4	4	4	2	4	2	4	2	4	2	3	3	4	4	4	2	2	2	2	2	1	4	4	3	3	2	4	1	3	2
1	1994	4	2	2	4	2	2	4	4	5	2	5	5	1	5	1	2	2	5	4	5	5	4	5	4	4	2	4	5	4	2	4	4	5	4	2	2	2	5	1	4	4	4	2	4	5	2	4	1
0	1994	5	3	3	2	3	1	1	2	4	1	1	2	2	4	3	3	4	5	2	4	3	2	1	1	4	3	4	1	1	1	3	1	3	2	3	3	5	1	3	2	2	2	2	1	3	2	1	2
1	1994	3	2	5	3	2	4	1	2	3	2	4	3	2	3	4	3	3	2	5	4	3	4	4	3	1	2	5	3	3	4	4	2	3	2	2	5	2	1	3	4	4	3	5	2	2	4	3	4
1	1993	1	1	2	3	2	2	3	4	3	2	1	3	1	4	2	3	4	4	4	3	3	2	4	2	4	1	4	1	2	3	4	2	2	2	5	2	4	1	1	5	5	4	3	3	2	5	4	3
1	1994	3	1	3	4	4	3	4	2	2	2	3	3	4	4	3	3	4	4	5	3	3	5	4	4	4	2	5	3	4	2	2	4	2	4	3	4	3	2	3	4	4	4	5	4	4	3	4	2
1	1992	4	3	4	3	4	3	4	4	2	4	4	2	2	2	3	4	2	2	4	4	4	3	4	3	2	2	3	3	4	4	4	4	2	4	3	3	3	2	2	3	2	2	2	3	4	2	4	2
1	1994	1	1	1	1	1	1	1	1	1	1	1	1	1	1	1	1	1	1	1	1	1	1	1	1	1	1	1	1	1	1	1	1	1	1	1	1	1	1	1	1	1	1	1	1	1	1	1	1
0	1994	4	1	5	3	2	1	4	1	4	3	4	5	1	4	5	5	5	5	5	5	3	5	4	4	1	5	5	4	3	2	2	3	4	4	2	5	1	3	4	4	5	5	5	3	3	1	5	1
0	1994	3	2	2	4	2	2	4	4	3	3	4	2	1	4	2	3	3	4	2	5	4	3	3	3	3	2	4	2	3	3	4	2	3	3	1	2	4	2	2	3	4	3	4	4	2	3	3	2
1	1993	1	1	4	4	3	2	4	1	1	3	2	2	1	2	3	3	4	1	2	3	2	4	4	4	3	4	3	2	3	3	2	1	1	3	3	4	4	4	3	3	2	1	3	1	2	2	5	1
1	1994	4	1	3	4	3	4	4	2	4	2	2	3	2	4	4	2	4	4	4	5	5	5	3	4	3	5	4	2	3	4	4	4	4	4	4	4	4	4	4	4	4	4	4	4	4	4	5	2
0	1994	3	4	2	2	3	4	5	4	3	2	2	3	4	2	4	2	2	3	4	4	4	4	2	2	2	2	4	2	2	4	3	5	3	3	3	3	3	1	2	2	2	2	4	4	3	2	3	4
1	1993	5	2	3	5	2	5	2	3	1	3	4	3	4	2	3	3	3	3	3	3	3	3	3	3	3	3	3	3	3	3	3	3	3	3	3	3	3	3	3	3	3	3	3	3	3	3	3	3
1	1993	4	4	2	4	2	4	4	4	4	2	5	1	2	2	4	4	2	4	4	4	4	4	4	4	2	3	1	3	4	4	4	4	4	4	5	2	5	2	1	2	2	1	3	2	4	3	4	1
1	1994	2	3	1	3	2	3	3	2	2	2	2	3	3	5	3	4	3	3	4	4	4	4	4	1	3	5	3	2	2	3	2	3	2	4	3	3	4	2	2	2	2	2	4	2	4	2	4	2
0	1993	5	4	4	2	1	5	4	4	2	2	1	2	2	2	4	2	4	2	3	4	2	5	4	5	3	4	4	2	1	4	1	5	2	4	2	4	4	1	1	2	2	2	2	1	1	2	5	4
1	1955	4	3	4	4	4	4	4	3	3	4	3	2	2	4	3	2	3	4	4	4	4	4	2	4	2	4	4	4	4	4	2	4	4	4	4	3	4	2	2	2	2	2	3	3	2	2	2	2
1	1993	4	1	5	2	4	5	2	4	5	1	1	5	1	5	1	1	4	1	4	5	5	2	4	5	5	1	5	1	4	2	3	3	5	3	1	4	2	1	1	1	5	1	4	1	5	2	5	1
1	1983	4	1	5	3	1	1	5	3	4	3	4	4	4	1	1	4	4	2	1	5	4	5	4	3	2	1	4	3	3	3	3	2	4	2	1	3	5	2	1	3	5	3	4	4	4	2	4	1
0	1993	4	2	3	2	4	3	2	2	4	2	1	4	4	2	3	2	3	3	4	4	4	2	2	4	3	2	2	1	2	1	2	3	4	3	1	2	3	2	2	3	4	2	3	3	2	2	3	2
1	1959	3	2	2	4	4	4	4	2	4	2	3	4	2	4	2	4	3	4	3	3	4	3	2	3	2	2	4	2	2	4	2	3	4	2	4	2	2	2	2	4	4	2	2	3	4	2	4	2
0	1993	5	1	4	4	4	2	5	1	4	2	2	3	2	4	4	2	3	5	5	3	4	4	3	4	2	4	4	2	2	2	2	5	3	4	3	4	2	2	2	4	5	4	5	3	4	3	5	2
0	1965	3	2	4	4	2	4	4	2	2	2	2	3	4	3	4	3	3	3	4	4	4	4	2	4	2	4	4	3	2	4	4	2	3	4	3	4	3	2	3	2	2	2	4	2	3	2	4	3
0	1992	4	2	3	3	2	4	3	2	4	4	2	4	4	2	2	2	5	4	4	5	2	4	4	3	4	4	4	1	2	2	2	2	2	4	1	3	4	2	1	5	5	4	4	3	2	4	4	3
1	1979	2	1	3	5	3	2	3	1	2	2	2	3	1	4	4	4	5	2	5	4	5	4	4	5	3	3	4	2	4	2	5	2	4	2	5	4	4	2	2	4	5	4	4	4	4	2	4	2
0	1948	3	4	5	5	4	4	2	3	4	4	3	4	4	5	5	5	3	2	4	4	4	4	4	4	2	4	4	4	3	4	2	4	3	2	2	4	3	3	4	4	3	2	4	4	4	3	4	2
1	1973	3	2	2	3	4	3	2	3	4	2	3	2	4	3	2	3	4	2	2	5	4	4	2	3	4	2	4	3	2	3	2	3	4	3	4	3	4	2	2	3	4	4	4	4	3	3	4	3
0	1968	4	2	4	4	2	2	4	2	2	4	2	4	4	2	2	4	4	4	4	4	2	4	4	2	2	4	2	2	2	4	2	2	2	2	2	2	2	2	2	4	4	4	4	4	2	2	4	4
0	1994	1	3	2	1	1	1	4	4	1	3	1	5	2	1	3	4	4	3	2	5	2	4	4	1	3	5	5	2	4	1	1	3	1	2	1	3	4	5	1	3	3	3	4	1	1	1	4	3
1	1992	2	2	4	2	4	4	5	2	2	2	2	2	4	5	1	1	2	4	4	4	2	1	4	2	4	5	4	1	1	1	2	2	1	2	2	2	4	2	1	1	2	1	4	1	2	2	4	3
0	1993	2	3	4	4	4	4	5	2	3	2	2	2	3	2	4	2	2	2	4	5	3	5	2	3	2	4	4	2	2	4	1	2	2	2	2	4	2	1	3	4	3	2	5	4	2	3	4	4
0	1967	5	5	5	2	2	2	4	4	2	4	3	4	1	2	1	1	5	2	4	2	2	4	4	2	5	5	4	4	2	4	1	5	2	2	4	2	2	2	1	1	1	1	4	1	4	2	4	2
1	1994	4	2	3	5	2	2	2	3	4	3	4	3	1	4	4	3	3	3	2	2	2	2	4	4	2	3	4	4	3	3	4	2	3	4	2	3	3	2	1	2	4	3	4	3	2	3	4	2
0	1995	4	2	3	3	2	4	4	3	1	3	3	4	2	1	5	5	2	1	4	4	4	4	4	1	1	5	2	1	1	2	1	1	1	5	5	4	4	3	2	3	2	1	4	1	4	3	4	4
0	1996	3	2	4	3	2	4	3	2	1	2	2	2	4	2	4	3	4	3	4	4	4	4	4	3	2	2	4	2	2	3	1	2	2	2	2	3	3	1	2	3	2	2	4	2	3	2	4	2
0	1989	4	4	3	4	2	4	3	1	2	2	2	2	3	3	4	3	4	2	4	3	2	4	4	4	2	5	4	3	4	2	2	4	2	4	2	4	3	2	4	4	2	2	4	2	3	2	4	4
1	1992	4	1	5	3	4	4	3	1	4	1	4	2	3	4	5	1	5	5	5	5	4	5	2	1	2	2	4	4	3	3	4	3	4	4	2	4	2	3	4	4	4	4	5	4	4	4	4	1
1	1991	2	2	4	4	4	3	4	5	3	2	1	3	4	4	1	1	5	5	5	5	5	5	1	2	4	1	5	1	4	1	5	5	3	1	5	4	4	1	1	1	5	1	2	1	5	1	5	1
0	1992	4	1	3	5	5	3	4	2	2	3	1	4	2	2	4	4	5	5	5	3	3	4	1	4	2	4	3	2	2	2	4	5	4	4	2	4	4	1	4	3	4	4	5	4	4	2	5	1
1	1994	2	1	4	1	3	4	4	4	4	2	2	3	3	3	4	2	4	5	4	5	3	4	4	3	1	2	4	3	4	4	4	4	4	3	1	4	1	3	2	4	4	4	4	4	4	2	3	1
1	1967	2	2	2	4	2	4	5	3	4	4	2	4	1	4	4	2	2	2	4	4	4	4	4	4	2	2	4	4	2	4	5	4	5	4	4	2	2	2	2	2	4	2	4	2	4	2	5	4
1	1993	3	2	5	4	1	3	3	2	1	2	2	3	4	1	2	2	5	3	4	3	4	4	2	2	3	4	2	1	2	3	3	2	2	1	3	3	2	1	2	4	2	2	4	2	4	2	2	2
0	1955	3	1	3	4	3	4	4	2	4	2	4	2	3	1	3	3	3	5	4	4	4	4	2	4	4	3	3	4	3	3	3	3	3	4	3	4	3	2	3	4	4	4	3	4	3	3	3	4
1	1952	5	3	3	2	2	2	5	1	4	3	2	4	2	4	5	4	2	2	5	4	4	5	2	2	1	4	3	3	2	4	5	5	5	1	3	3	2	1	3	1	3	1	4	3	4	2	5	1
0	1995	5	4	5	2	1	3	4	4	3	1	1	5	3	3	4	2	3	4	4	4	4	4	3	2	3	5	4	1	1	3	3	3	3	5	3	5	4	4	2	3	2	1	3	1	4	2	4	4
0	1991	4	4	4	3	2	4	4	3	3	4	1	3	3	2	2	2	2	2	4	4	4	3	4	2	2	4	4	3	3	4	2	3	2	2	3	2	2	2	2	1	1	1	4	2	4	3	3	4
1	1993	3	5	4	4	3	3	3	2	1	2	2	2	4	2	2	2	4	3	4	4	3	4	4	3	2	4	4	2	3	2	2	3	2	2	2	4	4	3	1	4	3	3	4	3	3	2	4	3
1	1994	5	1	3	5	4	5	5	2	5	2	5	1	2	4	5	5	5	5	5	5	5	3	4	5	2	2	2	5	5	5	5	5	5	3	2	4	3	4	2	4	5	4	4	5	5	4	5	1
0	1993	2	1	4	4	4	4	1	4	4	2	2	4	3	4	4	4	4	4	3	4	4	4	4	4	2	2	2	2	2	4	2	2	3	4	4	4	2	2	4	2	4	3	4	4	4	2	2	2
0	1994	2	2	4	2	2	5	4	2	5	2	4	2	1	2	1	1	5	4	4	5	3	4	4	1	3	3	4	4	2	2	4	4	4	4	4	4	4	4	1	1	2	3	4	2	3	3	4	1
0	0	3	3	5	4	3	5	2	3	2	5	4	4	5	5	5	4	5	2	5	3	3	5	4	3	2	1	4	2	2	3	2	2	2	3	2	3	4	1	2	2	2	2	5	2	2	3	3	2
0	1975	4	2	4	4	1	4	3	2	2	2	2	4	3	2	5	4	3	3	5	4	4	4	5	3	4	5	4	2	2	1	2	2	2	2	4	5	4	2	3	1	4	2	4	2	3	4	4	2
0	1993	5	3	5	2	4	3	5	2	4	2	4	3	3	1	5	2	2	5	5	5	3	4	3	2	1	1	2	3	2	4	3	3	4	3	1	4	3	4	4	3	2	2	4	2	3	3	4	3
0	1991	5	1	5	1	5	5	5	1	5	5	5	5	5	1	5	5	5	5	5	5	5	5	5	5	1	5	5	5	5	5	5	5	5	5	5	5	1	5	5	5	5	1	5	5	5	5	5	1
0	1993	3	2	2	4	3	5	3	3	4	2	2	2	2	4	3	4	5	4	5	3	3	4	4	4	3	1	3	2	2	4	2	4	5	3	2	3	1	2	2	2	3	2	2	5	3	2	5	1
0	1993	3	2	4	4	2	4	4	2	2	2	2	4	2	2	4	4	2	3	4	4	4	4	2	2	2	4	4	3	3	4	4	4	2	4	4	4	2	2	1	2	3	1	4	2	4	3	4	2
0	1993	4	3	3	2	2	2	4	2	4	4	2	4	3	3	4	2	4	2	4	4	4	4	4	2	2	4	3	3	2	4	2	4	2	2	2	4	2	2	2	2	3	3	4	2	4	2	4	3
1	1991	4	3	4	2	4	4	4	4	2	2	4	2	2	2	4	4	2	2	4	4	2	2	4	2	2	2	4	2	4	2	4	1	2	2	2	4	4	2	2	2	4	2	4	2	2	2	2	2
1	1994	4	2	4	4	2	4	4	2	5	2	4	4	2	2	4	4	4	5	4	4	4	4	4	4	2	2	4	3	4	3	4	4	4	2	2	4	2	2	2	4	4	4	4	3	4	2	4	2
0	1994	4	4	4	2	3	5	4	2	2	2	2	2	4	2	4	2	2	2	5	4	4	5	4	2	1	4	4	2	2	4	4	4	2	4	3	4	2	4	4	2	2	2	4	2	4	2	4	4
1	1993	3	2	2	2	2	3	4	2	2	2	5	3	1	2	3	2	4	4	1	2	3	2	3	3	4	4	3	3	3	3	2	3	2	3	4	4	4	5	3	2	3	3	2	2	2	2	2	2
0	1994	3	2	5	2	4	4	5	4	4	2	2	2	4	2	2	2	3	5	4	3	4	4	2	2	2	1	4	2	2	4	4	4	4	2	4	2	2	1	2	2	3	2	2	4	4	2	4	2
0	1994	3	3	4	3	3	4	2	3	3	3	3	3	3	4	3	3	3	3	3	3	3	4	4	3	3	3	3	3	3	3	3	3	3	3	3	2	2	3	3	3	3	3	3	3	3	3	3	3
0	1994	5	2	2	3	4	5	5	4	2	4	5	5	1	4	4	5	3	3	5	5	5	5	3	2	2	5	2	5	2	4	2	4	2	4	2	4	4	2	3	3	4	3	4	2	4	2	4	2
0	1971	4	2	4	3	2	3	4	2	2	4	3	4	4	4	4	2	4	3	4	4	4	4	2	3	2	3	2	2	3	2	4	3	2	3	2	2	2	2	2	2	4	2	4	3	4	2	4	3
1	1962	2	2	2	2	3	2	4	4	3	2	2	1	4	2	2	4	3	4	4	3	3	4	4	4	4	2	4	3	3	3	4	4	4	3	2	4	4	2	2	3	4	3	4	4	3	3	4	3
0	1992	4	4	4	2	3	4	4	3	2	4	2	4	2	4	4	4	2	3	4	3	3	4	3	2	2	2	2	2	2	3	2	3	2	3	2	3	2	3	4	4	4	4	3	3	4	4	4	1
1	1993	4	2	4	4	3	5	3	2	2	1	5	4	2	4	4	5	4	3	3	4	3	4	5	5	2	2	3	4	2	4	3	4	2	4	2	4	3	3	4	3	4	4	4	2	3	2	4	1
0	1995	4	5	4	2	1	4	4	1	1	1	3	3	4	2	3	1	2	2	5	2	3	5	4	4	3	5	5	2	2	2	2	4	1	4	4	4	4	4	2	1	2	1	5	1	3	1	5	5
1	1993	4	4	3	2	2	4	5	3	4	2	3	4	1	4	1	2	4	5	2	5	4	4	2	1	5	1	5	3	4	5	4	5	3	3	5	4	5	1	4	1	2	1	1	1	4	3	4	1
1	1992	5	2	4	3	4	4	5	2	4	3	3	4	4	4	5	4	4	4	4	5	4	5	5	2	2	5	4	5	3	5	4	5	5	3	3	4	2	3	3	4	4	2	4	4	4	4	5	1
0	1956	4	3	2	2	2	4	4	2	1	3	3	2	4	4	3	3	3	3	2	4	3	4	4	4	4	4	4	2	2	4	1	4	2	3	2	3	3	2	1	1	2	1	4	3	3	2	4	4
0	1993	3	5	5	3	2	4	4	4	2	3	2	3	1	2	2	2	1	3	4	4	5	3	3	4	4	1	4	2	4	3	3	4	2	4	3	3	3	2	2	4	2	2	3	4	4	2	3	1
1	1993	2	1	4	4	5	3	1	2	5	3	1	3	1	4	5	4	5	3	3	1	2	3	2	1	2	1	2	1	2	1	3	2	4	1	2	3	4	2	2	4	4	3	4	3	2	3	1	2
0	0	4	3	3	3	4	4	5	4	1	3	3	3	2	4	3	3	4	2	4	4	4	4	4	3	3	4	3	3	3	2	2	4	2	4	2	2	5	2	3	2	2	2	2	2	4	2	3	3
0	1994	4	4	4	3	2	2	2	2	4	2	2	2	4	2	2	2	2	2	2	4	4	4	2	2	4	4	4	2	2	2	2	2	2	2	2	2	4	2	3	3	2	2	2	2	4	4	2	2
1	1993	4	2	2	3	2	3	3	3	4	2	4	3	2	4	2	2	2	4	4	5	4	5	2	2	4	1	3	3	4	4	2	3	4	5	2	4	5	2	1	1	4	3	5	4	4	2	4	3
0	1993	3	2	2	3	2	4	2	2	2	2	2	3	2	4	3	4	3	4	4	2	4	4	3	5	3	4	4	3	3	2	2	4	2	4	3	4	2	2	4	4	4	3	4	2	4	4	4	3
0	1994	5	2	4	3	1	4	2	2	1	1	1	4	3	3	2	3	2	1	4	4	2	5	5	4	2	5	4	1	3	2	1	4	1	4	3	4	5	1	1	1	2	1	4	2	4	1	4	4
1	1958	2	2	2	3	4	4	2	2	2	4	3	2	2	4	4	4	4	4	3	4	4	3	4	3	4	2	4	2	2	4	2	2	2	2	2	4	4	2	2	2	3	2	4	3	3	2	2	3
0	1987	4	2	4	2	4	4	5	1	3	2	2	3	2	3	5	4	4	4	3	4	3	4	4	4	1	3	2	2	3	4	2	5	2	4	2	4	3	4	3	4	3	3	4	2	4	3	4	1
1	1993	5	1	2	5	2	4	4	5	5	5	2	5	5	5	5	5	5	3	2	5	3	3	1	2	1	1	2	4	2	1	2	2	5	2	4	2	2	1	1	4	4	1	5	1	1	5	4	1
0	1975	2	4	4	2	4	2	4	4	2	4	2	4	2	2	4	4	2	2	2	4	2	4	4	2	2	2	2	2	4	4	2	4	2	2	2	4	2	2	2	2	2	2	2	2	2	2	4	4
1	1955	3	2	5	3	2	4	3	2	2	2	3	5	2	2	3	3	4	4	4	3	3	3	2	4	2	3	4	2	2	3	4	2	3	2	2	2	3	1	1	2	4	3	4	2	2	2	3	4
1	1992	5	3	4	3	2	3	5	1	4	2	3	3	1	2	4	3	4	4	4	5	5	4	3	3	2	5	4	3	2	2	2	4	3	2	1	4	3	2	4	2	3	2	5	4	3	3	5	2
1	1990	4	2	4	2	2	4	3	4	2	1	3	2	1	2	2	2	4	2	2	3	4	4	2	2	5	4	4	2	4	2	3	4	2	3	3	4	4	1	4	2	4	2	4	1	4	1	2	3
1	1993	1	1	1	1	1	1	1	1	1	1	1	1	1	1	1	1	1	1	1	1	1	1	1	1	1	1	1	1	1	1	1	1	1	1	1	1	1	1	1	1	1	1	1	1	1	1	1	1
0	1995	3	3	5	4	4	5	2	2	3	2	2	2	2	3	3	2	3	3	5	3	4	4	3	1	2	5	4	2	2	4	2	4	1	4	1	5	2	2	4	3	2	3	5	2	4	2	3	4
0	1994	5	4	4	1	2	4	5	1	2	2	2	1	4	2	4	3	1	4	5	4	3	4	2	1	2	5	3	1	1	5	3	4	2	2	3	4	2	1	3	3	4	2	4	1	3	3	5	2
0	1995	5	1	4	4	5	5	3	3	3	2	2	1	1	4	5	3	5	4	5	5	3	5	3	4	1	5	3	3	3	5	2	4	3	3	1	4	5	1	3	3	4	3	5	3	3	1	4	2
0	1993	4	4	4	3	3	4	3	4	3	3	1	5	5	5	3	3	3	1	3	5	5	3	3	2	3	3	4	3	4	3	3	3	4	3	4	4	4	3	3	2	3	4	3	3	4	3	3	1
1	1991	4	2	3	1	3	2	3	2	4	2	2	3	2	3	2	4	3	3	2	4	4	3	2	2	2	4	3	2	2	1	3	4	4	4	3	5	2	3	4	3	3	3	4	4	4	3	3	2
0	1993	4	4	4	4	2	2	4	2	3	2	4	4	2	2	2	2	2	2	4	4	4	5	4	4	2	5	4	2	3	3	4	4	4	4	4	4	2	1	2	2	2	2	4	2	4	2	4	2
0	1992	5	2	4	4	3	3	2	1	2	2	2	3	4	2	4	3	4	4	3	4	4	4	4	4	2	2	3	1	4	3	1	3	2	3	2	5	2	1	4	4	3	3	5	2	4	3	2	4
1	1994	2	1	4	1	4	3	2	4	5	2	2	1	3	3	2	3	4	4	4	4	3	3	5	1	2	1	4	1	2	4	4	3	5	2	1	1	2	4	3	1	5	1	2	4	3	2	1	3
1	1994	4	4	5	4	4	5	5	1	1	1	3	2	3	1	4	4	4	4	5	5	5	5	5	1	3	1	4	2	2	4	4	3	2	2	3	4	4	1	1	1	4	2	4	3	4	3	3	2
0	1993	5	3	5	2	3	3	4	2	4	4	2	4	3	2	2	2	2	2	3	3	3	3	2	1	4	1	4	2	2	3	2	5	3	3	3	3	5	1	3	2	3	1	3	4	4	3	5	3
1	1992	3	2	4	5	4	4	2	3	4	4	2	3	4	4	2	2	4	4	5	3	4	4	4	2	2	2	4	2	2	2	2	4	4	4	4	3	2	2	3	3	3	3	4	3	4	4	4	2
0	1953	3	3	4	4	3	4	1	2	3	2	2	3	3	1	3	2	3	3	3	5	4	4	2	3	2	4	4	3	3	3	4	3	4	3	2	3	1	2	3	4	3	3	3	4	4	3	4	1
0	1990	4	2	2	2	2	4	4	2	3	2	2	4	2	4	4	2	4	4	4	4	4	4	2	2	2	3	2	2	2	4	2	4	2	2	3	2	2	2	2	2	4	2	4	4	4	3	4	2
1	1995	4	2	5	2	2	4	5	2	4	3	1	4	4	4	5	3	4	4	4	2	3	5	4	2	2	5	4	1	4	4	4	5	2	4	3	5	3	4	3	1	4	2	4	4	4	1	4	2
1	1995	4	2	3	3	1	2	3	3	4	3	2	4	4	5	2	4	3	2	4	2	4	4	5	2	5	2	2	2	4	3	3	2	3	1	4	4	1	1	1	1	4	2	4	3	4	4	5	4
1	1992	2	2	3	3	5	4	4	2	1	3	4	2	1	3	2	4	4	3	4	3	4	3	4	1	2	1	4	1	2	3	3	2	3	1	1	2	3	1	3	5	4	3	4	4	4	2	5	3
0	1991	5	4	2	2	2	2	5	2	1	4	5	2	2	4	5	5	2	2	3	4	4	4	3	2	2	2	3	3	3	5	2	5	2	2	4	4	1	3	2	3	2	1	4	2	4	2	5	4
0	1991	4	1	5	4	2	3	3	1	4	1	1	4	2	3	5	5	4	3	5	4	5	5	5	4	2	3	5	1	2	2	2	2	2	5	1	5	5	2	5	5	5	4	5	2	3	2	3	3
1	1991	4	2	5	4	4	5	4	3	3	3	1	3	2	5	3	3	5	4	4	5	4	4	5	2	4	1	5	2	1	4	4	3	3	4	4	3	3	4	1	3	4	1	4	4	5	4	3	2
1	1994	4	4	1	3	4	4	1	1	5	1	2	5	2	3	4	4	5	5	1	4	4	4	2	3	3	2	5	4	3	3	3	3	3	1	4	3	1	3	3	3	2	3	4	4	4	3	5	3
1	1993	2	2	3	4	4	4	5	2	4	3	4	5	3	2	4	3	5	4	4	5	4	2	4	4	2	4	2	3	4	2	5	5	4	3	1	3	2	2	2	4	4	4	4	4	4	3	5	1
1	1963	3	2	4	3	4	4	2	2	2	2	2	2	2	2	2	2	4	4	4	4	4	4	2	4	4	1	4	1	3	1	3	2	3	3	1	3	4	3	2	3	4	4	4	3	4	4	3	2
1	1993	5	3	5	2	4	4	4	2	1	1	4	2	2	2	3	4	5	5	5	4	2	4	2	4	2	5	1	5	1	2	1	1	1	1	5	5	4	1	4	1	2	2	5	1	1	2	5	1
0	1993	4	2	2	3	1	5	4	4	5	1	1	2	4	5	2	1	5	1	4	2	2	4	5	2	4	4	5	1	1	1	2	3	4	4	2	5	2	4	3	3	4	3	4	5	4	5	3	4
0	1994	4	3	3	2	1	4	3	1	2	3	2	4	2	3	5	3	3	3	4	3	3	4	4	3	1	5	3	2	3	2	1	3	2	4	2	4	3	1	4	3	3	3	4	2	3	2	4	4
1	1993	5	2	4	3	2	1	3	2	4	1	4	4	1	2	4	1	3	4	1	4	3	4	2	2	2	3	1	1	2	4	3	4	3	3	2	4	2	1	3	4	4	3	5	1	3	4	4	3
1	1994	2	2	4	2	4	3	4	3	2	3	1	4	3	4	2	3	2	2	2	4	2	4	3	4	5	3	5	2	3	5	4	2	1	2	2	4	3	2	4	5	4	2	1	2	3	2	3	4
1	1992	3	1	2	4	2	3	2	4	3	4	4	3	3	3	2	4	4	5	4	4	4	4	3	2	3	1	2	2	3	2	3	5	4	5	3	2	3	3	1	4	5	2	3	3	3	4	4	2
0	1994	2	2	2	4	4	4	3	4	3	4	2	2	2	3	2	2	2	4	3	4	2	2	2	4	4	1	4	2	4	3	3	2	2	2	3	2	3	2	2	2	4	2	3	4	2	3	2	3
0	1993	3	3	3	3	3	3	3	3	3	3	3	3	3	3	3	3	3	3	3	3	3	3	3	3	3	3	3	3	3	3	3	3	3	3	3	3	3	3	3	3	3	3	3	3	3	3	3	3
1	1992	4	2	4	2	3	4	2	3	4	2	2	3	1	2	3	2	5	3	2	5	4	4	1	3	3	1	3	2	2	3	4	4	5	5	4	4	4	3	3	3	4	4	3	4	4	4	5	4
1	1994	2	3	4	2	3	4	3	5	1	1	1	3	2	4	1	5	2	2	4	3	3	2	4	3	5	1	3	3	2	3	1	4	1	2	1	3	5	1	1	2	2	2	3	2	2	3	3	3
1	1995	4	3	5	1	2	4	4	2	4	4	2	5	2	4	4	5	2	4	3	4	4	4	2	4	3	4	2	2	4	4	3	4	4	5	4	4	2	2	3	4	5	4	3	4	2	4	4	4
0	1994	3	2	4	4	4	2	3	4	2	2	4	4	2	1	4	4	4	2	4	4	4	4	2	4	2	4	3	2	3	4	1	4	2	3	2	4	5	4	1	4	4	2	4	2	4	3	4	2
1	1994	4	3	4	1	4	2	5	4	5	2	1	2	1	1	2	1	4	5	1	3	4	4	4	1	2	1	5	4	1	5	5	3	5	1	2	2	3	1	4	4	2	1	3	4	2	2	5	1
0	1994	5	3	4	2	3	4	4	4	4	3	3	5	3	2	2	2	3	4	4	4	5	3	4	3	3	4	4	3	3	4	2	3	2	4	3	3	4	2	3	2	3	3	4	1	4	3	4	3
0	1993	4	2	4	4	2	3	2	1	4	1	2	5	3	1	5	3	4	2	4	4	4	4	4	4	1	5	2	1	4	4	2	2	3	2	2	4	1	1	1	4	3	3	4	1	4	4	4	1
0	1993	5	2	4	3	2	2	5	2	4	3	2	4	2	4	4	3	4	5	2	3	2	2	5	4	2	5	4	1	2	3	2	4	2	1	5	2	3	2	2	1	4	2	3	1	4	2	4	2
1	1993	4	1	5	4	4	2	5	2	4	3	4	3	2	4	5	3	4	5	2	5	5	2	3	2	2	2	4	2	2	1	4	5	5	1	1	2	2	5	2	4	4	1	4	3	5	3	5	1
1	1993	1	1	1	1	1	1	1	1	1	1	1	1	1	1	1	1	1	1	1	1	1	1	1	1	1	1	1	1	1	1	1	1	1	1	1	1	1	1	1	1	1	1	1	1	1	1	1	1
0	1995	2	2	4	4	4	4	2	2	4	2	2	4	2	3	2	2	3	4	4	3	4	4	2	2	4	4	4	2	2	2	2	2	2	4	2	4	4	2	2	2	4	2	4	4	4	2	2	4
0	1995	3	2	4	2	3	4	2	2	1	2	2	2	4	3	4	3	2	2	2	4	2	4	2	1	1	3	4	2	2	4	2	2	1	2	3	2	2	2	1	1	2	2	4	2	3	3	3	4
1	1994	4	4	5	4	4	3	4	4	2	4	3	4	3	4	4	3	4	4	2	4	3	4	4	3	3	4	5	2	3	4	4	4	5	4	3	4	3	3	3	3	4	3	4	3	3	2	4	2
0	1992	2	2	2	4	2	4	4	2	2	2	2	4	2	4	4	2	3	4	4	2	2	4	4	2	2	4	4	2	2	2	3	4	3	4	4	4	2	2	4	2	4	2	4	2	4	4	4	2
0	1994	4	4	2	2	2	4	4	2	4	2	2	2	2	4	2	4	4	4	4	4	3	2	4	4	2	2	4	4	2	4	2	4	4	2	4	4	2	2	2	2	2	2	4	2	4	2	4	2
0	1966	1	1	3	3	3	1	5	1	3	1	3	2	5	1	5	5	5	5	5	5	5	5	5	3	1	3	5	3	3	3	5	5	3	3	3	3	1	1	1	1	4	3	4	4	1	3	5	4
1	1995	3	2	3	2	4	4	5	3	5	3	2	5	2	5	3	3	4	3	4	5	4	4	5	3	2	5	4	3	3	5	4	3	5	4	3	5	3	5	5	3	4	4	4	4	4	4	4	3
1	1995	3	2	3	3	3	5	3	3	4	3	4	4	4	3	3	4	4	3	4	4	3	3	4	3	4	2	4	3	2	2	2	4	3	4	3	3	2	2	1	2	4	3	4	2	3	2	4	2
0	1964	3	3	5	2	2	4	4	2	2	2	2	4	1	1	2	2	3	4	4	4	5	5	1	2	5	4	5	1	1	1	1	3	3	1	1	3	3	1	1	1	2	1	5	3	3	1	4	4
1	1980	4	1	5	3	2	4	5	2	5	1	3	3	2	5	3	2	4	4	4	4	4	4	5	3	3	4	4	2	2	2	4	5	5	3	1	4	3	1	1	3	4	3	4	3	4	4	4	4
1	1997	4	3	4	5	3	4	4	3	3	1	1	3	3	2	2	4	2	4	5	4	4	4	2	2	4	1	4	2	4	2	4	3	1	5	4	4	1	1	4	3	4	3	4	1	4	4	3	2
0	1962	4	5	5	1	3	4	5	4	4	1	2	1	2	1	2	2	1	3	4	2	4	4	4	2	4	4	4	1	1	2	2	4	2	1	4	4	5	1	1	1	1	1	5	1	4	1	5	1
0	1994	4	4	2	4	3	2	4	3	3	2	2	3	4	3	4	4	3	3	4	3	2	4	3	2	5	3	4	1	2	3	2	3	3	2	3	3	2	2	3	1	3	2	4	3	3	2	3	4
1	1992	1	1	5	3	3	1	1	4	4	1	1	3	4	1	2	1	5	4	4	1	3	3	1	1	1	3	4	1	1	1	4	1	4	1	1	4	1	1	1	4	4	3	3	3	1	4	1	1
0	1994	4	2	4	3	2	2	2	4	2	2	3	4	4	2	4	4	4	4	4	4	3	4	4	2	2	2	4	2	2	2	2	3	3	2	3	3	2	3	4	2	4	2	3	2	2	2	4	2
0	1994	3	2	4	5	2	3	4	2	2	3	4	2	3	2	4	2	4	3	4	4	4	4	4	4	2	4	2	3	2	4	2	4	2	4	2	4	2	2	3	3	3	2	4	2	4	2	4	3
0	1994	4	3	2	3	4	4	4	4	4	4	2	4	4	1	1	2	4	5	5	5	5	3	1	3	2	4	4	2	2	3	4	4	4	3	4	2	2	1	1	4	4	4	3	4	4	4	4	2
1	1963	3	2	4	4	2	3	4	2	3	2	2	4	4	2	3	4	4	3	4	4	4	4	2	3	2	3	4	2	4	4	4	4	3	4	2	4	2	2	4	3	4	4	4	3	3	4	3	2
0	1992	4	5	2	2	3	3	2	3	3	2	4	3	3	4	4	3	1	1	2	3	2	2	4	1	1	5	4	1	1	1	1	3	1	3	3	3	3	1	1	1	1	1	1	1	1	1	3	3
0	1994	5	2	2	3	2	2	3	2	4	2	1	4	4	3	4	1	4	2	4	3	2	5	4	4	2	2	4	1	2	4	2	4	5	4	4	4	4	4	2	3	4	4	4	2	3	3	4	1
0	1994	4	2	3	3	2	3	4	1	4	2	2	2	2	3	5	3	4	4	4	4	4	5	4	2	2	3	4	3	3	2	2	3	3	5	3	5	2	2	4	3	4	4	5	3	4	2	4	3
1	1991	1	2	2	2	2	4	4	2	2	2	2	2	2	2	4	2	2	2	2	2	2	2	2	4	2	2	2	2	2	2	2	2	4	2	2	2	2	4	2	4	4	4	4	4	4	4	4	4
1	1955	2	1	3	1	3	4	4	1	3	1	2	3	1	2	4	3	4	3	4	5	5	5	4	3	3	5	4	1	2	2	2	5	2	3	1	4	4	1	3	3	3	3	4	2	5	1	5	3
1	1994	4	2	2	3	2	4	4	2	2	3	2	4	2	4	4	4	4	3	4	3	2	4	4	3	2	4	2	3	2	4	2	4	2	4	4	4	3	2	2	2	3	3	4	2	3	2	4	4
1	1994	5	2	3	4	2	4	5	4	3	2	2	4	4	4	2	2	3	4	2	2	4	4	4	2	2	4	5	2	2	2	4	5	2	4	3	3	2	2	3	3	3	3	4	4	4	2	5	4
0	1994	3	2	4	4	3	5	4	2	2	4	4	4	3	3	4	4	3	2	4	4	4	4	3	2	2	4	4	3	3	4	2	4	2	4	3	4	4	2	4	4	4	3	4	3	4	3	4	3
1	1962	5	1	1	4	1	2	5	4	5	1	5	1	5	3	1	1	1	5	3	5	2	3	5	4	1	1	5	3	5	5	1	5	3	1	5	2	3	1	1	1	5	1	5	1	5	1	5	2
0	1966	3	2	5	1	1	4	5	2	1	1	1	4	5	3	3	3	4	4	4	4	3	5	3	4	1	5	5	1	4	2	1	5	1	1	1	5	2	2	2	2	4	3	5	2	3	3	5	2
0	1994	3	2	2	4	2	3	5	2	2	3	2	2	2	4	3	4	3	3	4	4	3	4	3	4	2	4	3	2	2	2	2	4	2	2	2	3	3	2	4	1	3	3	4	2	3	2	5	3
1	1994	3	4	2	4	4	4	4	3	4	4	3	3	2	3	3	4	4	4	2	4	4	4	2	2	2	2	4	2	3	4	3	4	2	2	3	3	2	1	1	2	4	4	4	3	4	3	4	1
0	1994	2	4	4	4	3	3	4	2	1	4	3	3	3	3	4	4	5	3	3	2	4	4	5	4	2	5	4	1	2	2	1	4	2	2	2	4	4	1	1	1	2	2	4	3	3	3	3	2
0	1970	3	3	4	3	4	2	4	2	4	3	2	3	4	2	4	3	3	2	4	4	4	3	4	2	3	3	4	2	3	4	2	2	2	2	3	3	3	3	2	2	2	2	3	3	4	3	2	4
1	1991	3	1	3	4	5	2	4	5	5	4	2	3	2	4	2	4	5	5	4	5	4	2	1	3	2	1	4	2	4	1	5	4	5	1	1	2	3	2	2	4	5	3	2	5	4	4	3	1
0	1976	4	5	4	2	4	4	4	4	1	5	3	5	1	3	4	2	1	1	2	2	4	4	5	5	2	5	5	3	2	4	1	3	1	1	4	4	4	1	1	1	1	1	4	2	4	2	5	4
0	1993	5	3	5	4	4	3	5	2	4	2	1	4	1	1	3	2	4	4	5	5	5	3	1	3	4	2	5	3	4	1	5	5	3	1	2	2	4	2	2	2	3	1	4	4	4	2	5	3
0	1994	3	1	4	4	3	4	5	2	2	3	4	4	2	4	5	4	4	3	4	4	3	4	4	4	1	5	1	4	4	4	2	4	2	2	1	4	1	2	3	3	4	2	4	2	3	2	5	3
1	1964	1	1	5	4	1	1	4	1	1	1	4	5	3	3	3	2	5	4	4	4	2	3	1	4	2	5	5	1	1	1	2	4	1	1	5	5	5	1	1	4	4	4	5	3	3	1	4	1
1	1994	3	2	3	4	3	3	4	3	3	3	4	2	2	3	4	3	3	3	4	4	4	4	4	4	2	1	3	3	4	4	3	4	3	3	2	3	3	2	3	4	4	3	4	3	4	3	4	2
0	1996	5	4	2	3	1	3	5	5	5	5	5	2	1	2	5	4	5	5	2	2	2	1	3	4	2	2	5	5	5	5	5	1	5	1	3	2	1	4	4	2	3	2	2	5	1	2	5	1
1	1994	5	2	4	3	5	5	4	4	1	2	2	5	1	2	5	2	5	4	4	5	5	5	4	2	4	5	5	1	2	2	2	2	2	4	3	4	2	5	5	4	4	3	4	1	4	5	2	3
1	1992	1	2	4	4	2	4	4	4	3	3	2	4	4	1	2	3	4	4	4	4	4	4	4	2	2	1	2	3	3	4	4	4	4	2	1	3	2	2	4	4	4	3	2	4	4	4	3	2
0	1993	4	1	1	5	4	2	3	5	5	2	2	4	4	5	5	4	5	5	5	4	3	2	2	4	2	2	3	3	4	2	5	4	5	2	4	2	2	3	2	4	5	4	3	5	3	2	4	2
1	1983	3	2	4	2	2	4	4	2	4	1	2	4	2	3	4	3	3	4	4	2	2	5	2	3	1	2	4	2	4	4	2	4	4	1	4	5	3	4	1	1	4	1	4	2	2	2	4	2
1	1987	4	2	1	5	4	3	5	1	4	2	3	4	1	4	4	1	5	5	4	4	3	3	1	1	1	1	2	3	3	2	4	4	5	2	4	2	2	2	4	5	5	4	4	4	3	1	4	1
0	1993	1	3	4	4	3	4	4	2	1	5	2	2	1	4	4	4	2	1	4	2	2	4	4	2	2	5	5	2	4	4	2	3	1	2	3	4	2	2	4	4	1	1	4	1	2	1	4	3
0	1989	4	3	4	2	1	4	2	5	1	5	2	2	5	1	3	3	4	2	5	4	4	4	3	2	4	1	4	2	4	2	1	4	1	3	2	5	3	1	4	1	3	2	5	1	4	2	4	4
0	1968	3	2	2	4	2	4	4	2	4	2	2	4	2	3	4	4	4	5	5	4	4	4	3	5	5	4	2	2	4	4	3	1	3	3	2	5	2	1	2	2	3	3	5	3	3	2	3	2
0	1993	1	2	4	2	5	2	1	2	5	2	2	3	2	2	4	4	5	5	4	4	4	3	5	1	2	1	4	2	4	1	5	4	5	1	2	4	1	1	2	4	4	4	4	5	4	2	4	2
0	1994	2	1	3	3	2	4	5	2	5	2	1	3	4	3	5	4	4	3	5	4	4	5	5	3	1	1	2	1	2	3	3	5	4	4	2	4	4	1	1	4	4	4	4	2	4	3	5	2
0	1962	3	4	4	4	2	4	4	2	3	1	3	3	4	2	2	2	3	3	4	3	2	4	3	4	2	3	4	2	2	4	2	2	2	2	3	3	4	2	3	2	2	2	4	2	2	2	3	3
1	1994	5	2	1	4	2	4	5	1	3	2	2	2	2	5	4	3	5	4	4	4	4	4	4	4	2	3	4	1	3	1	2	3	3	4	1	4	4	3	2	4	4	2	4	3	4	3	5	2
1	1946	1	1	5	1	2	4	5	2	5	4	2	2	4	2	5	1	5	4	4	5	2	5	4	5	2	1	4	3	4	3	2	4	4	4	1	5	5	2	2	2	4	4	4	2	4	3	4	2
0	1992	4	1	3	3	3	5	1	3	3	3	3	3	4	1	3	3	2	3	3	3	3	3	3	3	3	3	4	3	3	3	3	4	1	3	2	3	3	3	2	2	3	3	3	3	3	3	3	3
0	1994	4	2	4	3	3	4	4	4	2	4	1	4	2	2	1	1	3	4	3	4	4	3	2	2	4	3	4	2	2	4	2	4	2	4	4	2	2	1	3	3	4	3	4	3	4	4	4	2
0	1994	3	4	4	2	5	1	3	4	1	2	4	1	3	1	4	4	1	2	4	5	3	3	2	3	2	1	4	5	2	4	3	4	1	3	5	4	3	3	3	3	2	2	3	4	3	2	4	4
1	1993	1	1	4	4	3	4	4	2	4	2	2	4	4	4	3	3	4	5	5	3	3	4	4	4	2	3	4	2	2	4	4	3	4	1	2	4	4	2	2	4	5	3	4	4	3	3	4	1
1	1991	5	1	3	2	2	4	5	1	2	2	1	4	4	4	3	2	5	4	5	3	3	5	2	1	4	5	5	1	1	4	1	4	3	1	3	2	5	1	1	1	2	1	4	1	3	1	5	1
1	1993	4	2	5	2	4	2	4	2	3	4	4	2	1	4	4	2	3	4	4	4	3	2	5	2	2	1	4	4	2	3	5	4	5	2	4	2	5	4	3	2	3	2	3	4	3	2	3	1
0	1991	4	4	2	4	2	4	5	3	2	2	3	4	1	3	2	4	2	1	4	3	2	4	4	4	4	3	3	2	2	2	2	4	2	1	1	2	2	1	3	2	2	2	4	4	2	2	4	1
0	1993	4	2	2	1	4	2	3	4	4	4	1	2	3	2	1	1	5	3	4	4	2	2	2	1	4	1	4	1	1	1	5	3	4	1	5	2	3	1	2	1	4	3	2	5	2	4	3	2
1	1994	3	4	2	2	4	4	2	2	2	2	2	4	4	2	2	4	4	4	4	4	4	4	4	2	4	4	4	2	2	2	2	2	3	4	3	4	4	2	4	4	2	2	4	2	4	2	4	3
1	1960	3	2	2	3	2	4	4	2	2	2	2	3	2	3	4	3	4	4	4	4	3	4	2	3	4	2	2	2	2	3	3	4	2	2	2	2	4	2	2	4	4	5	4	4	3	4	4	2
1	1993	4	3	4	2	2	2	2	4	5	1	2	5	1	5	2	2	4	5	4	2	4	2	5	1	2	4	4	1	2	1	5	1	3	1	4	1	4	4	1	1	1	1	1	2	4	1	5	1
0	1968	3	2	5	2	3	1	3	2	1	1	3	4	4	4	4	3	3	3	4	4	3	4	5	3	2	3	4	2	2	4	2	3	2	2	3	4	4	3	3	4	3	3	4	3	4	3	3	3
0	1993	3	2	2	4	1	4	4	1	3	1	2	4	1	4	4	4	4	4	4	2	1	4	4	5	1	5	3	2	2	2	3	4	4	4	4	5	5	1	5	4	5	3	4	2	2	3	4	1
1	1978	4	1	2	5	2	2	4	1	3	2	2	2	2	1	4	5	5	5	5	4	4	4	2	2	3	1	5	2	2	5	5	1	3	1	4	4	2	3	1	4	5	2	5	3	4	2	2	2
0	1967	3	2	4	2	3	3	2	4	2	2	3	4	4	2	2	2	4	4	4	3	4	4	4	2	4	2	4	2	4	4	2	3	3	2	3	2	2	2	2	2	2	1	4	4	4	2	3	4
0	1959	3	3	4	4	3	4	3	3	3	4	4	4	3	5	4	2	3	4	2	3	3	2	4	4	2	3	4	3	5	5	2	3	3	3	3	4	2	2	2	2	2	2	3	2	3	3	4	2
1	1986	2	2	4	2	3	5	4	2	2	4	2	4	3	2	2	2	5	5	4	4	2	3	4	4	1	2	4	1	3	3	3	4	4	2	4	2	2	3	2	3	3	2	4	4	4	3	4	4
0	1977	5	2	3	3	2	2	5	2	2	4	2	2	3	2	3	4	1	3	4	4	1	4	5	2	1	5	1	1	1	3	4	4	2	1	4	3	3	1	1	1	3	2	4	3	3	2	5	4
0	1986	3	2	5	3	1	4	2	1	5	1	1	5	2	1	4	5	1	2	5	4	5	5	1	1	3	5	5	1	1	1	2	1	1	5	4	4	5	4	2	4	4	2	5	2	4	2	4	2
0	1987	4	4	2	4	4	1	2	5	1	2	1	2	5	1	1	4	3	1	5	4	2	5	1	4	1	3	5	1	1	1	2	2	1	1	5	2	2	1	1	1	1	1	2	2	3	1	5	4
1	1957	4	2	4	5	2	5	5	2	1	2	4	1	1	4	1	1	4	3	4	1	1	4	2	2	3	1	4	1	2	1	4	2	1	1	3	4	4	1	1	2	3	2	4	2	2	2	4	4
0	1977	4	5	5	1	2	4	4	2	1	4	1	5	1	1	4	2	2	1	5	2	3	5	5	1	2	4	5	1	1	4	1	5	1	5	2	4	2	3	4	2	1	1	5	2	3	1	5	1
1	1994	3	1	3	4	4	4	5	1	3	1	2	3	4	3	3	3	5	5	5	4	3	4	4	3	3	1	4	1	3	1	5	4	3	3	1	4	2	3	3	4	5	3	4	4	3	3	3	2
1	1994	3	2	2	2	3	4	4	4	1	3	1	4	1	4	4	4	2	2	4	2	2	2	2	2	2	4	4	1	4	2	1	2	1	1	5	2	4	1	2	1	3	1	4	2	2	2	4	1
0	1994	4	4	2	4	2	4	4	2	2	4	5	1	3	4	5	4	3	2	5	4	4	5	4	3	1	4	4	4	2	4	2	4	2	4	3	5	3	2	2	2	2	2	5	2	4	4	4	2
0	1961	2	3	4	2	2	4	4	2	2	3	2	4	2	2	4	3	3	4	4	5	4	4	1	1	2	4	3	2	3	5	4	4	2	4	5	2	2	1	2	4	2	1	4	1	4	2	3	1
1	1987	4	1	3	2	2	4	4	3	4	2	2	2	4	2	2	3	4	4	4	3	4	4	3	2	4	2	4	4	2	1	4	4	3	2	2	2	4	2	1	2	4	2	3	2	4	1	4	4
0	1986	2	2	5	2	5	2	5	4	2	4	2	4	2	2	2	4	4	3	4	3	4	2	2	2	2	4	4	1	2	4	1	4	3	1	2	1	5	1	1	1	4	1	2	4	4	4	4	1
0	1994	5	4	4	2	2	4	4	2	3	2	1	5	2	3	4	4	4	4	4	4	4	4	4	2	2	5	4	1	4	2	2	4	1	5	3	4	3	4	2	2	2	2	4	3	4	2	5	1
0	1972	5	2	3	2	2	3	5	2	4	4	4	4	4	4	3	3	3	5	1	5	4	4	3	3	2	2	4	4	4	2	4	5	4	4	3	4	2	2	3	2	3	2	3	3	4	3	5	2
0	1994	5	2	2	3	3	2	4	4	1	2	3	3	2	4	2	3	2	2	4	3	3	1	2	2	2	5	2	2	2	2	3	2	1	1	1	4	1	2	2	2	4	4	4	3	2	2	4	3
0	1983	4	2	3	2	3	5	2	2	3	3	2	4	1	3	3	4	4	4	5	5	2	4	2	2	2	3	3	2	3	4	5	3	2	5	3	3	2	1	3	4	3	1	4	1	2	2	4	2
1	1961	1	4	4	2	4	4	5	4	4	1	4	4	5	1	2	2	2	2	5	5	5	4	4	2	5	4	4	3	3	2	5	4	3	4	5	5	1	1	2	2	3	1	4	3	4	3	4	1
0	1992	5	2	4	4	3	4	5	2	2	2	3	4	1	2	2	2	4	2	4	4	4	4	4	2	2	4	2	2	2	2	1	4	2	4	2	2	2	4	2	2	4	1	4	2	4	2	4	3
0	1993	5	1	4	2	2	4	5	2	5	2	1	4	2	3	2	2	4	5	5	5	2	4	2	1	4	2	5	1	2	4	4	5	5	2	2	2	2	1	1	2	4	2	4	4	2	2	5	1
0	1992	4	2	3	2	2	2	5	2	4	4	1	4	3	2	4	2	4	2	4	4	3	4	2	2	2	4	2	1	2	3	5	4	4	2	2	4	3	1	2	2	4	2	4	2	3	2	4	2
1	1940	1	2	5	4	4	4	4	2	3	1	4	2	2	3	2	4	4	4	4	4	3	3	2	4	4	1	4	2	3	3	2	2	4	3	1	3	2	1	1	4	2	3	3	4	3	4	2	3
1	1965	1	1	4	4	3	2	2	3	5	2	4	3	2	1	2	3	5	5	2	3	3	5	2	2	4	1	3	3	2	2	5	2	4	3	3	2	2	3	1	3	5	3	3	4	3	2	2	1
0	1952	4	4	4	3	3	2	5	5	2	3	2	3	3	2	2	2	3	2	3	4	3	4	4	3	4	4	4	2	2	3	1	3	3	2	3	3	4	2	2	3	2	1	2	2	3	3	4	4
1	1987	4	4	3	4	3	4	4	3	3	3	4	3	2	3	3	3	3	1	4	4	4	4	4	3	1	4	4	4	4	4	2	4	3	3	4	3	4	2	3	3	2	2	4	3	4	3	5	1
0	1993	2	4	4	2	2	4	3	4	2	2	2	2	4	2	1	4	2	2	4	4	2	4	4	3	2	2	4	1	1	1	2	2	2	2	2	2	1	4	1	2	2	1	4	2	4	2	4	2
1	1993	2	1	4	1	2	4	5	2	1	4	2	2	1	1	3	3	4	5	5	5	3	4	5	1	2	3	4	1	1	1	2	4	3	1	1	3	4	3	1	1	4	2	3	2	4	3	5	3
1	1987	2	2	3	4	1	5	3	2	2	2	3	2	4	5	5	3	2	2	3	5	4	5	2	3	1	2	5	4	2	3	4	3	2	1	2	4	4	1	3	4	4	3	4	2	4	2	4	1
1	1993	2	2	2	1	4	5	3	2	2	1	2	2	1	4	2	3	5	5	3	4	4	3	4	2	2	1	4	2	1	1	5	4	2	2	1	3	4	2	1	5	5	5	4	5	5	5	4	1
0	1963	3	2	3	4	2	4	2	2	4	2	2	5	5	3	5	3	4	4	5	4	3	4	4	3	2	2	3	2	2	3	1	2	4	4	3	4	2	5	2	4	4	3	4	3	3	3	2	2
1	1961	2	1	4	3	5	5	4	3	4	5	1	3	2	1	2	4	5	5	4	5	4	4	4	3	4	1	4	1	3	4	4	4	4	4	1	3	3	3	1	5	5	5	4	5	4	5	2	3
1	1987	3	3	3	3	3	2	4	3	2	2	2	4	3	2	3	2	3	3	2	2	2	2	2	2	2	4	4	1	2	1	2	2	2	2	3	3	2	2	3	1	2	2	2	3	2	3	4	3
0	1968	3	4	4	4	2	2	1	4	1	2	2	3	4	2	1	1	2	3	3	3	4	3	4	4	4	4	4	2	1	3	2	2	2	2	4	2	4	2	2	2	2	2	2	2	3	2	2	4
1	1985	4	2	5	4	3	1	5	3	5	2	3	3	3	2	2	2	5	5	3	3	4	4	3	3	3	1	5	4	3	1	2	4	5	2	4	1	4	1	1	1	3	2	4	3	5	1	4	1
0	1965	1	1	5	1	3	1	4	3	3	4	1	3	4	2	1	1	2	5	2	4	3	2	4	3	2	2	4	2	2	2	5	2	3	2	2	2	3	1	4	3	4	2	3	3	3	2	2	2
1	1944	3	4	4	4	2	2	5	2	3	2	2	2	2	2	4	2	3	4	2	4	4	4	2	3	1	4	4	2	2	2	5	4	3	2	5	4	1	2	4	3	4	3	4	2	4	2	4	2
0	1993	4	4	3	1	2	4	4	4	1	2	3	3	2	2	1	4	2	3	4	4	4	4	4	2	2	4	3	1	3	4	4	4	2	2	3	2	4	1	2	1	2	1	4	2	4	1	2	3
0	1973	3	2	2	5	1	4	4	1	3	3	1	3	1	3	4	3	4	4	4	2	2	4	1	5	1	4	3	1	5	2	3	4	2	4	2	4	5	3	4	4	4	3	4	3	2	3	5	4
1	1957	3	1	3	4	2	4	4	1	4	2	5	4	2	4	5	4	5	4	5	4	4	4	4	3	4	1	3	3	3	4	5	4	5	2	3	4	2	1	3	5	5	5	5	3	3	5	4	2
0	1994	4	3	3	4	3	5	4	4	2	3	2	4	2	3	4	4	2	2	4	5	5	5	5	3	2	3	4	2	4	4	1	3	1	3	4	4	3	1	3	2	3	1	4	2	4	3	4	4
0	1994	4	2	3	1	1	4	1	2	2	1	2	4	4	2	5	4	3	2	3	4	4	5	5	1	2	5	3	1	2	4	4	2	3	4	5	5	4	1	4	4	4	2	4	1	4	3	2	2
1	1988	5	1	2	2	2	4	5	2	4	4	2	2	2	4	2	2	4	5	4	4	4	4	4	4	2	1	2	2	2	2	4	4	4	2	1	4	2	2	2	2	4	4	4	4	4	2	4	2
1	1991	4	1	4	5	2	4	3	1	4	1	5	3	4	4	5	5	4	2	5	5	4	5	2	5	1	2	2	4	4	5	5	4	3	4	3	5	5	3	4	4	4	3	5	3	4	3	5	4
0	1957	3	2	4	3	2	2	4	4	3	4	2	4	4	2	2	2	4	4	4	3	3	2	2	2	2	2	4	2	3	3	2	2	2	2	3	2	4	2	2	2	4	2	3	3	3	2	3	4
0	1992	5	4	5	2	1	3	4	2	2	1	2	4	4	2	4	2	5	4	4	4	3	4	4	2	2	4	4	1	1	4	1	4	2	5	3	5	3	1	5	2	4	3	5	2	3	3	4	4
0	1994	3	2	4	4	2	5	4	2	3	2	3	4	3	3	4	3	4	4	5	4	4	4	4	4	4	4	4	3	3	4	2	3	2	4	3	4	2	2	2	2	4	3	5	3	4	3	3	3
1	1989	4	2	5	1	3	5	4	2	4	3	1	3	1	1	4	4	4	5	5	4	3	4	3	1	1	1	3	1	1	4	5	3	4	2	5	4	1	3	3	3	4	3	5	3	3	3	4	1
0	1993	4	2	4	2	2	5	5	2	1	4	5	5	4	4	5	5	5	4	4	5	4	5	5	3	3	5	5	2	2	4	2	4	3	2	2	4	2	4	4	3	2	2	4	2	2	2	4	3
1	1996	4	3	3	3	2	3	5	4	3	4	2	5	2	5	5	3	3	3	4	3	4	5	1	2	2	5	4	4	4	3	2	5	4	3	3	4	2	2	2	2	3	2	5	5	4	3	5	3
0	1993	4	2	4	4	4	3	5	2	2	4	4	4	2	2	5	5	3	5	4	4	3	4	4	3	1	3	2	3	2	4	2	4	4	4	4	4	1	2	3	2	4	1	5	3	2	2	4	2
1	1991	2	1	3	4	5	5	4	1	5	2	1	1	5	5	5	5	5	5	5	5	5	5	2	4	5	3	1	1	3	5	5	3	4	1	1	5	2	3	4	1	5	1	5	3	5	3	4	1
1	1959	3	2	1	1	3	2	4	2	4	2	3	1	4	3	3	3	2	4	3	4	3	4	4	3	2	2	2	2	4	2	1	4	4	3	2	3	3	2	2	4	4	3	4	4	2	2	4	4
0	1957	4	4	4	2	3	2	5	2	1	4	3	2	4	2	4	2	2	1	5	4	3	4	3	3	2	4	4	2	3	4	2	4	1	3	3	2	4	2	1	1	2	1	4	2	3	2	4	4
1	1989	3	2	4	4	2	3	5	2	4	3	2	4	4	3	3	3	5	5	4	4	1	3	4	3	2	2	3	2	2	4	3	4	3	2	1	4	2	1	4	2	4	4	4	4	3	3	4	1
0	1971	5	4	4	4	3	4	5	3	1	3	4	4	3	3	4	4	3	1	4	4	3	4	4	3	2	5	3	3	3	4	1	4	1	4	4	3	2	2	1	1	1	1	4	2	3	3	5	4
1	1994	5	4	2	4	3	3	5	4	5	4	2	2	1	4	5	4	3	3	5	4	5	3	2	1	2	1	4	4	3	5	4	4	5	1	3	2	3	1	3	4	2	1	4	4	4	4	5	4
1	1943	1	3	4	5	3	2	4	2	2	3	4	3	1	2	3	3	3	4	3	4	3	3	2	4	2	3	4	2	3	3	4	2	3	2	3	2	3	4	2	2	3	3	4	3	3	2	2	4
1	1991	2	2	2	4	3	2	2	2	3	4	1	3	2	4	3	2	4	5	3	2	2	3	2	3	2	1	4	1	2	1	5	2	4	2	2	3	3	1	1	4	4	3	3	3	3	3	3	5
0	1994	4	3	4	1	1	5	4	2	1	2	3	4	4	3	5	4	4	2	4	3	4	5	5	2	2	5	4	1	2	3	2	3	1	4	4	5	3	2	4	3	3	3	5	1	4	3	3	4
1	1993	4	3	3	2	3	3	4	4	5	2	2	4	4	3	2	2	3	4	4	3	3	3	2	2	3	2	4	2	2	2	2	3	4	2	3	2	5	1	1	2	3	1	2	2	2	2	4	2
0	1966	3	2	3	2	2	4	4	2	2	3	3	4	5	2	4	3	4	2	4	4	4	3	2	3	3	4	4	4	3	5	2	3	3	4	2	3	3	2	4	3	4	1	4	2	3	3	3	2
0	1993	4	2	2	2	2	5	2	2	1	2	1	4	2	4	2	3	2	3	2	3	4	4	4	4	4	4	4	1	2	2	2	3	1	3	2	3	4	2	2	2	4	2	4	2	4	1	3	4
0	1992	4	1	1	3	2	4	2	4	2	2	4	4	2	2	4	4	2	2	4	4	4	4	4	3	1	5	2	3	3	3	1	3	3	4	2	3	2	2	1	5	5	3	4	2	4	2	4	4
0	1988	5	2	3	2	1	2	5	1	2	2	3	4	2	3	5	3	3	5	4	3	3	5	5	2	2	4	2	5	2	2	1	5	4	1	3	5	1	2	1	1	2	1	4	1	3	1	5	4
1	1994	4	2	3	3	3	4	3	3	3	2	3	3	4	3	2	3	4	4	3	3	3	3	3	4	2	2	4	4	2	4	3	3	3	3	2	3	3	2	2	2	3	2	2	2	2	2	4	3
0	1958	3	4	4	4	2	3	5	2	3	4	1	5	2	2	2	2	2	2	2	4	4	3	4	5	2	5	4	1	1	2	3	5	4	2	4	5	2	2	4	3	2	2	4	4	4	2	5	1
0	1994	3	4	4	3	2	5	4	3	4	2	2	3	2	3	4	4	2	4	4	4	3	5	4	2	2	2	4	2	1	2	4	4	4	2	2	4	5	5	2	2	2	2	4	4	4	2	4	4
0	1994	5	5	4	2	3	4	5	2	2	3	4	3	2	2	4	3	4	3	4	4	2	4	4	1	2	5	4	1	2	4	2	5	2	4	3	4	2	2	3	4	2	2	4	3	3	3	5	2
0	1994	5	2	3	2	2	4	4	2	1	3	2	3	2	4	5	4	3	3	4	4	3	3	5	2	1	5	4	2	3	3	4	5	2	4	3	4	2	2	2	1	3	4	5	3	3	2	5	3
0	1993	1	2	2	3	4	4	3	2	4	2	3	4	5	5	4	4	2	2	5	5	5	4	5	3	1	5	4	3	4	4	1	2	5	4	3	4	5	2	1	3	4	1	5	3	5	3	3	2
0	1956	5	2	2	4	3	5	5	2	3	1	2	3	2	3	3	3	4	4	4	5	5	5	5	4	1	4	4	2	2	3	2	4	3	3	1	4	2	2	1	4	4	4	4	4	4	4	5	2
1	1989	3	3	3	3	3	3	3	3	3	3	3	3	3	3	3	3	3	3	3	3	3	3	3	3	3	3	3	3	3	3	3	3	3	3	3	3	3	3	3	3	3	3	3	3	3	3	3	3
0	1992	5	2	4	2	2	3	3	1	3	3	2	3	2	2	4	3	3	3	4	3	3	5	2	2	2	4	4	1	2	3	3	3	2	2	3	4	3	1	3	3	3	2	4	3	3	3	4	3
0	1993	4	2	3	5	2	2	1	2	4	2	2	4	4	4	2	2	3	4	4	2	2	5	4	4	1	2	2	1	2	2	2	4	2	2	4	3	2	1	4	2	3	3	3	4	4	4	5	1
0	1995	4	3	4	2	3	2	2	2	2	3	4	3	2	2	4	4	2	2	4	4	3	4	2	2	4	3	4	2	2	4	2	3	2	2	3	4	3	2	2	2	2	2	4	3	3	2	4	3
1	1992	1	1	5	1	5	5	4	3	5	5	1	1	5	1	1	1	4	5	5	5	5	3	1	1	5	1	5	1	3	1	4	3	5	1	1	1	5	1	1	1	5	1	3	5	5	5	3	1
1	1991	4	1	5	3	4	3	4	2	4	1	2	5	1	1	4	2	5	5	4	3	3	4	2	1	3	2	2	2	2	2	1	1	1	1	2	4	3	4	2	4	4	1	4	4	4	3	4	4
0	1994	4	2	4	3	4	2	2	1	3	3	2	2	4	2	4	3	2	4	4	4	4	4	4	2	1	5	4	3	2	2	4	4	3	3	3	4	4	2	2	4	4	4	5	3	2	4	4	5
0	1992	3	1	4	4	3	4	4	4	3	4	3	4	4	3	2	2	5	4	2	3	4	4	3	4	3	3	2	2	4	5	4	4	3	4	4	3	2	2	3	2	4	3	4	2	3	4	3	3
1	1991	4	5	5	3	3	1	5	2	1	5	2	4	2	1	4	3	1	1	1	1	1	1	1	4	1	5	3	3	1	1	5	2	1	1	4	3	3	1	4	1	1	1	4	1	5	1	5	1
1	1993	4	2	5	4	1	4	3	3	3	4	3	1	2	1	1	2	4	4	1	3	3	4	1	4	4	5	5	2	4	5	5	3	2	2	4	3	1	1	1	4	3	1	3	4	3	3	5	1
1	1994	1	1	5	4	4	3	3	2	5	3	3	2	1	3	3	2	2	4	3	4	2	3	2	4	3	1	2	2	4	2	4	4	5	3	3	4	3	2	2	3	4	4	4	3	2	1	1	3
0	1994	4	1	3	2	2	2	4	1	3	2	2	5	2	3	4	3	4	5	2	3	3	3	4	1	1	2	5	1	2	2	1	4	2	2	3	3	4	2	3	4	4	4	4	1	3	4	4	4
0	0	4	4	4	3	2	4	5	1	2	3	4	3	2	4	5	3	4	2	5	4	4	4	4	4	1	5	4	3	4	4	2	5	2	3	4	5	4	3	4	4	3	2	5	1	4	2	5	3
0	1995	4	1	3	4	1	4	3	1	3	2	3	4	2	4	5	3	3	4	4	4	4	4	4	4	1	3	4	2	2	4	2	1	1	1	3	4	3	1	4	4	5	3	5	3	3	3	2	2
0	1995	4	5	3	2	4	1	4	5	1	5	2	3	2	4	1	2	1	4	1	1	1	1	1	2	2	1	3	1	3	1	3	2	2	1	3	1	1	1	1	1	1	1	1	3	2	2	4	2
0	1961	4	4	2	4	4	4	2	5	2	4	2	4	2	2	2	2	2	4	4	5	5	5	5	5	4	4	4	2	2	4	4	2	2	4	2	4	2	2	2	2	2	2	4	2	4	2	4	4
1	1987	4	4	5	2	3	4	3	4	2	4	2	2	4	2	2	2	2	3	2	3	4	2	2	2	5	1	5	1	2	1	1	2	3	3	4	2	2	1	1	3	2	2	2	4	2	3	4	5
1	1962	3	1	4	4	4	4	3	2	3	3	3	2	2	3	4	3	3	4	4	4	3	4	3	4	2	2	3	3	3	4	5	3	3	3	1	3	4	3	2	3	3	3	4	3	3	3	2	3
0	1961	3	4	4	4	4	2	2	4	4	4	2	4	2	1	2	4	4	1	4	4	2	4	4	4	4	4	4	2	2	2	2	4	2	2	2	4	2	1	2	2	2	2	2	4	2	2	4	2
1	1990	3	1	4	4	3	4	5	4	4	4	2	4	2	5	4	3	5	5	5	4	3	4	5	3	3	1	3	3	2	2	4	3	3	3	3	4	4	1	1	4	5	4	3	3	3	4	4	1
1	1957	3	4	4	3	4	5	4	2	4	3	5	3	4	3	4	4	3	2	4	4	4	3	3	4	3	2	2	3	3	4	2	4	3	3	2	3	4	2	2	3	2	2	4	4	4	4	4	4
1	1961	4	4	2	2	2	4	4	2	2	4	4	3	4	3	4	4	3	1	3	4	3	4	4	3	3	4	4	4	3	4	3	3	3	2	3	4	1	3	5	1	1	1	4	1	3	3	4	4
1	1994	4	3	2	3	5	2	2	4	2	2	2	5	4	5	4	3	3	4	3	5	3	4	4	4	3	1	3	3	2	4	5	4	3	4	2	3	1	4	2	4	3	3	2	4	3	2	4	1
1	1965	3	2	4	4	4	4	5	3	4	4	4	4	3	3	4	3	5	4	3	5	4	4	4	3	3	2	4	3	3	4	4	4	4	3	1	1	2	2	2	4	4	4	4	4	4	4	4	2
1	1961	3	1	3	3	2	4	3	2	4	1	2	4	2	4	2	3	5	5	2	3	3	4	4	3	2	3	4	2	3	4	2	3	4	4	2	4	4	1	2	5	5	4	5	4	2	4	3	2
0	1994	5	4	4	4	3	2	4	3	2	3	4	4	1	4	3	4	4	5	2	3	3	4	4	4	2	2	3	4	2	4	4	4	4	3	4	4	2	2	3	3	3	2	4	2	3	4	4	3
1	1993	4	1	4	2	2	2	2	2	5	3	2	4	3	4	2	2	4	4	2	2	2	4	4	3	2	2	4	2	3	3	1	2	5	2	2	3	3	2	2	2	2	1	2	3	2	2	2	2
1	0	5	2	4	5	2	5	4	2	3	4	3	3	2	4	2	2	4	4	4	3	3	4	4	4	2	4	2	3	4	2	4	3	3	4	2	3	4	2	2	3	4	3	4	2	3	2	3	4
0	1993	5	1	3	4	2	5	5	1	3	2	2	4	2	2	5	5	4	3	5	5	2	5	4	4	1	5	5	2	3	4	1	5	2	4	2	4	3	1	1	2	3	2	4	3	2	2	5	2
1	1994	4	4	2	3	3	2	4	3	2	3	1	2	4	3	2	2	2	2	2	4	3	3	4	3	2	4	2	2	2	2	4	3	2	2	3	3	3	2	3	2	2	2	3	2	3	2	4	3
0	1995	4	3	4	4	3	4	4	4	2	2	3	3	4	4	4	4	4	4	3	4	4	4	4	4	2	4	2	2	3	4	2	4	2	2	3	4	4	2	2	2	4	2	4	4	4	3	4	3
1	1993	4	1	5	3	3	5	4	3	2	2	4	3	5	4	5	5	3	5	3	4	4	4	4	1	2	3	5	3	2	4	3	4	3	3	2	4	2	2	2	2	4	3	4	3	4	3	5	2
1	1993	2	2	4	3	2	3	3	5	2	2	4	2	4	2	4	2	2	5	4	4	4	4	3	3	2	2	2	2	4	2	3	4	2	3	2	3	2	2	2	3	4	1	3	1	4	2	4	1
0	1960	2	1	3	5	5	3	5	2	2	2	2	5	1	4	5	3	4	5	4	4	4	4	2	4	1	5	5	3	4	3	3	3	3	4	2	4	3	1	1	5	5	5	5	3	4	5	5	1
0	1994	5	3	4	2	2	4	5	2	2	2	2	4	4	2	4	3	4	4	5	2	2	4	4	1	1	5	4	2	2	3	2	5	2	2	4	4	2	2	3	2	2	3	4	2	3	2	5	3
0	1994	1	2	4	3	2	4	4	2	2	1	2	3	4	3	4	4	4	4	4	5	5	4	3	3	2	4	4	2	2	3	3	2	2	3	3	4	3	3	3	4	4	3	4	2	4	1	2	1
0	1982	4	5	5	1	3	1	4	2	1	2	1	5	5	1	5	4	2	3	4	3	4	4	1	1	4	4	4	4	1	5	1	4	1	2	5	3	3	1	2	1	1	1	4	1	5	1	5	5
1	1993	3	4	4	4	2	3	2	1	2	3	2	3	1	2	2	2	3	2	4	2	4	5	2	3	4	5	5	2	3	2	3	4	2	3	4	4	2	2	3	2	2	2	4	1	4	1	4	4
0	1994	5	2	5	4	1	2	5	2	2	2	1	4	2	1	4	4	2	2	4	3	4	4	4	5	2	5	5	1	1	4	1	5	1	2	4	5	2	2	1	2	2	2	4	2	4	2	5	2
1	0	2	4	2	4	2	2	3	2	2	4	2	2	2	4	3	4	3	3	4	3	3	3	4	2	3	5	4	2	2	3	3	2	3	3	3	3	3	2	3	2	2	2	4	3	2	2	2	2
1	1994	2	4	2	4	3	2	2	2	2	4	2	2	2	3	4	3	3	3	4	3	3	3	4	2	3	4	4	3	2	4	4	3	3	3	3	4	3	3	4	3	2	2	4	4	3	2	2	4
0	1992	5	3	2	4	3	4	5	3	4	4	4	3	2	3	5	5	3	4	4	4	1	3	4	4	1	4	3	4	5	5	3	5	5	4	1	5	2	3	4	4	3	3	4	3	4	4	5	1
0	1961	2	2	5	4	2	4	4	2	1	2	1	3	5	1	3	2	3	2	4	2	2	5	5	5	4	5	4	2	4	4	1	5	3	2	4	4	4	1	2	4	3	2	4	3	3	3	5	4
1	1990	3	2	4	3	4	3	3	1	1	3	3	3	3	1	3	3	3	1	3	3	3	3	3	3	3	1	3	1	1	1	1	1	1	3	4	3	3	1	3	1	1	1	5	5	5	3	3	3
0	1994	5	2	5	3	1	4	5	4	3	2	1	4	3	2	2	1	2	3	4	4	5	5	4	1	1	2	5	2	3	3	3	4	3	3	4	2	4	1	2	1	3	2	3	2	4	1	5	2
1	1994	5	2	4	5	1	3	5	2	3	4	5	5	1	3	5	3	2	5	4	2	2	2	5	5	2	5	2	3	2	1	1	4	2	4	5	5	4	1	5	5	3	4	5	1	2	3	5	4
0	1993	4	3	2	4	2	4	4	3	2	2	4	3	3	4	4	3	2	2	4	3	3	4	3	4	3	4	4	2	4	4	2	3	1	5	2	5	5	1	3	2	2	2	4	3	4	3	4	4
0	1973	4	4	4	3	2	2	4	3	2	3	3	2	3	4	4	4	4	2	4	4	4	4	5	3	2	5	3	2	2	2	2	4	2	4	4	3	3	2	2	2	2	1	4	2	2	2	4	4
1	1995	5	5	5	1	4	1	4	4	1	4	2	2	2	2	4	2	1	1	1	2	3	2	4	1	4	5	4	1	1	1	1	1	1	1	4	1	4	1	1	1	1	1	1	1	3	2	4	2
1	1994	4	1	4	5	3	4	5	2	3	3	4	4	1	3	5	3	4	5	5	4	4	5	5	4	1	3	4	4	5	4	5	4	3	4	1	4	1	1	4	4	5	4	4	4	1	4	5	2
1	1990	5	1	2	4	3	2	5	3	2	4	5	3	2	2	1	1	2	2	2	2	4	3	2	4	5	5	5	2	2	2	4	5	2	4	3	3	2	2	1	1	4	1	4	4	4	4	5	3
0	1994	4	2	4	2	2	4	3	4	1	2	2	4	4	2	5	2	3	1	2	4	1	4	1	1	2	5	2	2	2	2	3	4	2	2	4	4	4	1	5	4	4	1	3	2	2	2	4	4
1	1958	3	1	3	5	3	3	5	1	4	3	4	3	2	3	3	3	3	3	3	4	3	5	3	4	3	2	3	4	3	3	4	4	4	2	3	4	3	2	2	3	3	3	4	3	3	3	3	1
0	1961	4	4	4	4	2	4	4	4	4	4	4	2	2	2	4	2	4	4	4	2	2	2	2	3	2	4	4	3	2	4	4	4	4	2	4	2	2	1	2	2	2	1	2	2	3	2	5	2
1	1993	3	2	5	2	2	3	4	2	1	3	3	4	4	3	4	3	5	4	5	2	3	3	4	2	3	5	4	2	3	2	1	3	2	3	3	4	4	2	1	2	3	2	3	3	3	2	4	1
1	1994	4	3	4	3	2	4	2	2	1	2	3	3	3	3	3	2	4	2	5	5	3	5	4	2	2	1	3	3	2	2	5	3	2	5	2	3	4	2	3	2	3	1	4	3	4	2	3	2
0	1995	4	2	3	4	1	4	5	2	4	2	3	4	3	3	4	3	5	4	5	5	2	4	5	3	2	4	4	3	2	5	3	4	4	3	1	4	1	2	4	3	4	3	4	2	2	2	4	2
1	1994	5	3	5	4	2	4	4	2	2	3	4	3	2	4	4	3	1	4	4	4	1	4	2	4	1	4	4	3	3	3	2	4	3	3	5	4	2	2	4	2	3	2	4	1	2	3	4	3
1	1994	4	1	3	1	4	2	5	4	5	4	2	2	1	5	2	2	5	5	4	3	3	2	4	2	4	4	4	2	2	2	4	2	4	4	2	1	1	4	2	3	5	3	3	4	4	3	4	1
0	1990	3	3	4	3	4	4	5	4	2	3	2	1	3	4	4	3	3	2	4	4	3	4	4	4	3	2	3	4	2	3	1	2	3	4	4	4	3	3	3	1	3	1	4	2	2	1	3	3
0	1993	4	3	2	3	2	4	5	3	1	2	5	3	2	4	4	4	4	3	5	3	3	4	3	2	3	4	4	3	3	4	1	4	2	3	3	4	2	1	3	1	1	1	4	3	2	1	4	3
1	1994	3	1	2	5	4	5	5	3	5	2	4	5	1	3	5	4	5	5	5	4	2	4	4	5	2	1	3	3	5	3	5	4	5	3	2	4	3	1	4	4	4	4	3	5	2	4	4	1
0	1979	5	2	2	4	2	2	5	4	3	4	3	2	1	4	1	2	3	2	4	3	3	3	4	4	3	5	1	2	2	2	5	5	2	3	5	2	5	1	1	2	4	1	4	1	4	2	5	1
0	1958	2	4	5	2	2	2	5	1	1	2	2	2	4	2	3	4	2	1	2	4	4	4	3	3	2	5	4	2	3	3	1	4	1	1	2	4	1	2	2	1	1	1	4	1	4	1	5	5
1	1994	5	2	2	1	3	2	5	4	5	2	1	3	2	2	2	4	5	5	2	4	4	4	4	1	3	1	4	2	2	2	5	2	5	2	1	2	1	1	2	4	4	4	4	4	4	2	5	1
0	1991	4	3	3	3	2	3	5	2	4	2	2	3	2	4	4	3	4	4	4	4	4	5	4	4	2	5	4	2	2	2	4	4	3	3	4	4	4	2	2	4	3	3	4	2	4	3	5	2
1	1996	3	1	5	1	4	1	5	5	3	4	2	3	5	3	2	3	4	3	5	3	4	4	2	1	2	4	3	2	1	4	4	2	3	2	2	1	5	1	1	1	5	2	2	3	4	1	4	2
1	1994	3	2	2	4	2	2	4	4	2	1	1	5	3	4	2	2	3	4	4	3	2	4	4	4	3	4	4	1	2	2	2	1	2	2	4	3	5	1	2	4	4	4	4	3	2	2	3	2
1	1994	1	2	4	1	3	3	3	4	2	2	2	4	4	2	4	4	4	4	4	3	4	3	4	2	4	5	2	1	2	3	2	3	2	1	4	2	4	1	2	3	5	3	2	3	3	1	4	3
1	1994	2	1	4	2	4	4	1	2	3	2	2	2	2	3	2	2	5	5	4	2	3	4	2	3	4	3	4	1	2	3	4	2	2	3	3	2	3	1	1	4	4	4	4	4	4	2	2	2
1	1994	4	4	5	2	2	1	4	2	2	2	1	4	1	2	4	2	1	4	5	2	4	4	5	2	2	4	5	2	1	4	4	2	3	1	4	5	4	1	2	2	2	1	4	2	4	4	5	4
1	1993	3	2	4	3	2	4	4	4	4	4	4	4	2	2	2	3	4	5	4	3	3	4	2	1	2	3	4	2	3	2	5	4	4	4	3	3	5	1	2	4	3	2	2	4	3	4	4	5
1	1955	2	2	2	3	2	3	2	4	2	2	2	3	4	2	3	2	3	4	2	4	3	4	4	4	4	2	4	3	2	3	4	2	2	4	4	4	4	2	1	3	4	4	4	3	3	3	3	2
1	1994	4	1	3	2	3	4	2	3	4	2	4	3	2	2	3	4	5	5	4	5	2	4	5	3	2	1	4	3	4	5	5	3	4	3	2	3	1	4	2	5	5	4	4	3	3	3	4	1
1	1994	3	2	3	2	4	4	2	4	3	2	4	2	2	2	2	2	3	4	4	4	4	3	2	2	2	2	4	3	3	2	4	2	3	3	2	2	3	2	2	3	4	2	4	2	4	2	2	4
0	1986	5	2	3	4	1	4	4	1	3	4	2	4	3	2	3	2	2	3	4	3	4	4	4	4	2	5	5	2	1	2	5	5	4	4	4	5	2	5	4	1	3	1	5	1	4	1	5	4
1	1994	4	2	3	2	2	1	4	2	2	4	4	3	1	3	4	4	4	4	2	4	2	4	3	3	1	5	3	2	4	2	1	4	2	2	1	4	3	2	2	1	2	2	4	1	4	3	5	2
1	1985	2	2	3	5	4	3	5	4	3	2	4	4	1	2	2	2	5	3	2	4	4	3	2	4	3	2	4	2	4	2	2	4	2	2	2	4	4	2	2	5	4	5	4	4	4	5	4	2
1	1963	4	3	4	2	3	3	4	2	3	3	2	2	2	2	2	3	2	4	2	3	3	2	4	4	2	2	4	2	2	2	4	4	2	2	3	2	4	1	2	3	2	2	3	2	3	2	4	3
0	1993	4	4	3	4	2	4	2	2	4	5	3	2	3	2	4	4	1	1	4	3	4	4	4	4	2	5	3	2	2	2	2	4	2	2	4	3	4	1	1	1	1	1	3	2	2	2	5	2
1	1989	5	3	2	4	2	4	5	2	2	3	5	4	2	5	4	4	4	4	4	3	3	4	5	3	1	5	3	3	2	4	5	4	3	2	2	4	2	3	4	2	2	2	5	2	3	4	5	2
0	1960	4	2	2	4	2	3	4	2	3	2	2	2	3	3	3	2	4	4	4	4	3	4	2	4	2	2	4	3	3	3	2	2	3	2	3	4	2	2	4	4	3	2	4	3	3	3	3	3
1	1959	1	1	5	5	4	5	3	2	2	3	3	3	2	2	4	3	4	4	4	3	3	4	4	4	3	4	4	4	4	3	4	4	3	4	1	3	4	1	2	4	4	4	4	3	3	4	3	4
0	1980	4	2	4	3	2	4	4	2	4	4	3	4	2	3	3	4	4	4	4	4	2	4	4	4	2	3	3	3	4	3	3	4	3	3	4	4	4	2	3	4	4	4	4	3	4	3	4	2
0	1992	4	4	3	3	3	3	3	3	3	3	1	2	3	2	3	3	4	3	4	5	4	4	3	4	3	3	3	3	4	3	3	4	4	3	3	4	3	4	3	3	3	3	5	3	3	3	4	3
1	1957	3	4	4	4	4	4	4	2	4	2	2	2	2	3	3	3	3	3	4	4	4	4	4	4	4	2	4	2	2	2	3	3	4	3	3	3	3	4	3	4	3	2	4	3	4	3	4	2
0	1963	2	2	2	4	2	4	4	1	4	1	2	2	4	3	3	2	3	4	4	3	4	4	4	4	1	2	3	5	2	1	4	2	2	2	5	2	4	3	1	4	5	2	5	4	4	2	4	4
1	1964	4	2	3	2	3	2	3	4	4	4	2	5	2	3	3	4	5	4	3	4	4	3	4	2	4	4	3	2	2	2	5	4	4	3	2	2	3	3	2	3	4	4	3	3	4	3	4	5
0	1957	5	4	4	4	4	3	5	1	3	5	4	1	1	1	4	4	1	1	2	5	4	4	3	5	1	4	4	5	2	5	1	5	1	5	1	5	5	5	2	4	1	1	5	2	4	2	5	5
1	1988	4	3	5	2	3	4	4	2	2	5	4	2	3	3	4	3	3	3	4	3	4	5	2	1	2	1	3	2	3	5	4	2	2	4	2	2	1	2	3	3	3	1	4	2	4	2	3	3
0	1994	4	2	2	4	1	3	5	3	1	2	1	3	1	4	2	3	2	1	3	4	2	4	4	2	2	5	5	2	2	3	1	3	1	2	2	4	4	1	2	2	2	1	4	3	2	1	4	4
1	1994	5	4	4	3	3	2	4	2	3	4	2	2	2	3	2	1	2	4	4	4	4	4	2	1	3	2	4	3	3	2	4	5	3	4	4	4	1	2	4	3	2	2	4	2	4	3	5	1
1	1993	5	2	4	3	2	3	4	2	4	2	3	3	2	2	2	4	4	5	5	4	4	5	4	3	3	2	3	3	2	5	1	5	5	4	3	4	2	2	4	3	4	3	4	3	4	4	5	1
0	1994	5	1	5	4	1	5	5	1	3	1	5	4	1	2	5	4	3	5	5	3	3	4	5	3	2	5	5	4	3	5	4	5	3	5	2	5	1	2	4	3	4	3	4	2	3	3	4	1
1	1994	3	1	5	3	5	3	4	2	5	2	2	4	1	2	4	2	4	5	4	3	3	4	1	2	2	1	4	2	3	4	4	3	5	4	2	4	1	1	4	5	4	4	4	5	4	3	4	1
1	1990	4	2	4	4	4	5	5	3	4	4	3	4	3	3	5	4	3	2	4	4	4	3	4	3	5	3	5	3	3	3	2	5	4	3	1	4	3	2	2	2	4	3	4	2	4	5	5	4
0	1993	4	1	5	3	3	2	5	2	4	2	3	4	3	5	4	3	4	5	4	4	4	4	5	2	2	3	4	2	2	3	1	4	3	4	2	3	2	5	2	5	4	3	4	3	5	3	5	2
0	1992	4	5	3	4	2	2	2	2	2	2	2	4	2	2	4	4	2	1	1	5	3	4	4	3	2	5	2	2	2	4	2	4	1	1	5	5	5	1	3	2	1	1	4	1	2	2	5	3
0	1993	4	2	5	1	1	1	4	1	4	2	3	3	5	1	4	4	3	5	4	5	5	5	1	2	3	3	5	2	1	5	1	3	1	1	2	5	4	1	2	1	4	3	5	4	5	1	4	4
1	1993	4	2	2	1	4	4	5	1	5	2	1	1	4	4	4	3	4	2	4	4	4	4	1	2	1	1	2	2	4	5	4	2	5	3	2	4	2	1	2	4	4	3	4	3	4	2	2	1
1	1994	4	2	4	3	2	4	4	4	3	2	3	2	2	2	4	2	4	4	4	2	4	4	3	3	4	2	2	4	2	4	4	2	2	3	3	4	2	2	4	4	4	2	4	2	3	4	4	2
1	1993	4	3	4	5	5	4	2	1	5	1	2	3	1	3	5	4	5	5	2	3	3	5	4	2	2	1	4	2	1	5	4	2	3	3	3	2	2	1	2	4	4	2	3	3	3	2	4	1
0	1993	4	2	4	2	2	2	4	3	4	3	4	4	2	3	2	4	4	3	4	3	4	3	4	3	2	3	4	3	2	3	3	4	4	3	2	3	2	2	3	4	4	4	4	2	4	4	4	2
1	1994	5	5	5	3	1	5	4	2	1	1	2	5	4	2	5	4	4	1	5	3	2	5	5	2	2	5	5	3	1	4	2	4	1	4	2	4	4	2	4	2	1	1	4	1	2	1	5	4
0	1995	5	2	2	3	2	3	2	1	4	2	1	3	5	4	3	2	4	2	5	2	3	5	2	4	4	4	5	2	5	1	4	3	2	3	3	5	5	2	4	4	4	4	5	2	2	4	4	2
1	1993	1	5	5	1	5	2	5	2	1	1	1	4	1	4	4	4	1	2	2	4	2	4	2	4	1	5	5	2	5	2	3	3	4	2	4	4	4	4	2	4	2	4	4	4	4	4	4	4
1	1990	4	1	2	4	4	4	5	2	5	2	4	5	2	3	2	4	5	5	3	4	4	5	4	4	2	2	4	4	4	4	3	5	5	3	2	2	3	4	3	3	4	4	4	4	3	3	5	1
0	1993	4	2	4	3	2	3	5	3	2	5	4	3	3	3	5	3	3	3	2	5	3	5	5	3	1	3	1	2	3	5	3	3	3	3	4	5	1	1	5	4	4	3	5	1	3	4	3	1
1	1991	4	2	4	3	4	4	4	5	5	2	1	3	2	2	3	4	2	3	5	4	4	4	1	1	3	1	1	2	1	1	5	3	4	1	2	2	2	2	2	2	5	2	1	2	4	2	5	5
0	1991	3	4	4	2	2	4	5	2	2	4	2	2	3	2	3	2	2	4	4	5	3	4	2	1	4	1	4	1	2	2	3	4	1	3	1	4	4	1	1	4	4	2	4	3	4	3	4	2
1	1985	5	1	3	4	4	1	5	4	3	3	2	3	2	4	4	5	5	5	1	2	2	2	1	5	2	4	4	1	5	1	1	2	3	1	2	1	2	1	1	5	5	4	2	5	4	3	5	4
0	1993	2	4	3	2	3	3	1	3	1	2	1	4	1	3	4	3	3	2	2	2	4	3	4	3	1	5	3	2	2	3	2	2	1	1	1	1	1	1	1	1	1	1	1	1	3	1	3	4
1	1952	4	4	4	5	4	2	3	3	3	3	3	3	2	2	3	3	3	4	2	3	3	4	4	4	2	2	3	3	3	3	4	3	3	3	4	3	3	3	2	2	3	2	3	3	3	3	3	4
0	1993	4	2	5	3	4	2	1	2	4	2	1	2	2	1	4	1	5	4	2	5	4	4	5	4	2	2	5	2	2	5	5	3	5	2	1	4	1	5	2	5	4	5	5	2	4	1	4	2
0	1990	4	1	3	2	2	5	3	2	3	2	1	3	3	3	4	2	4	5	5	3	5	5	4	3	3	5	4	1	1	3	1	3	1	3	5	5	5	1	5	3	5	4	5	1	2	3	4	3
1	1972	3	1	4	4	2	2	5	2	4	2	3	3	2	3	3	3	4	4	2	4	3	3	1	3	2	1	4	2	2	2	4	3	3	2	1	4	3	2	2	3	4	2	4	2	3	2	3	2
0	1940	4	2	4	2	2	4	4	2	2	2	2	4	4	2	4	2	2	2	4	4	3	4	4	2	4	4	4	2	2	2	4	4	2	2	2	4	2	2	2	2	1	1	4	4	4	2	4	4
1	1990	2	2	2	5	2	3	2	2	4	3	2	5	2	4	4	4	4	4	4	3	4	4	4	5	2	2	5	3	4	4	2	4	4	4	3	4	4	2	2	4	4	4	4	4	4	4	4	4
1	0	4	3	4	4	3	2	4	2	2	3	5	3	1	2	3	2	3	3	4	4	3	4	4	2	2	2	4	4	2	3	3	3	2	2	4	4	4	2	2	4	3	2	4	4	3	3	4	2
1	1970	2	1	4	4	4	4	2	2	4	2	2	3	2	2	3	2	4	4	4	4	4	4	3	4	3	1	4	2	3	4	4	2	3	4	2	4	3	3	2	4	4	4	4	3	4	2	3	2
0	1967	1	2	4	4	3	3	5	3	4	3	2	4	5	1	3	2	4	5	4	4	5	4	4	4	2	1	4	4	4	2	5	5	4	3	4	5	5	1	3	1	3	1	4	2	4	1	5	1
0	1992	4	4	5	4	2	4	3	1	1	2	5	4	4	4	2	2	2	1	4	5	5	5	3	3	2	2	5	5	3	5	4	5	2	1	1	2	2	5	5	1	1	1	5	3	5	1	4	3
1	1954	4	2	5	4	2	1	3	2	2	1	5	2	4	4	2	1	4	4	1	5	5	5	4	4	4	2	4	5	3	1	4	4	3	1	2	4	3	1	4	4	4	2	3	2	4	4	4	5
0	1994	4	2	4	4	4	4	2	2	3	4	4	2	1	2	4	4	1	4	2	3	2	4	2	4	1	2	2	2	2	4	4	3	3	2	4	1	2	3	3	4	4	3	1	3	2	4	4	3
0	1958	5	2	4	2	2	4	5	2	4	4	2	4	4	4	4	4	2	2	2	4	4	2	4	4	2	4	4	2	2	4	1	4	2	2	2	3	2	1	4	4	4	1	4	2	4	2	5	5
1	1963	3	2	4	4	2	4	4	2	3	2	2	3	4	2	3	3	4	4	4	4	4	4	4	2	2	4	4	2	2	4	2	4	2	4	2	3	2	2	3	4	4	3	4	4	2	2	4	2
1	1960	2	2	4	3	3	4	4	2	2	3	3	2	5	3	3	4	3	4	3	3	4	4	3	4	4	2	4	3	2	3	2	3	2	3	3	3	4	2	2	4	4	4	4	4	4	4	3	3
0	1970	3	4	5	2	4	4	4	2	2	4	2	4	4	3	3	2	2	3	5	4	4	4	4	2	3	2	4	2	3	4	2	3	3	2	2	3	1	2	1	2	2	2	4	4	2	2	4	3
1	1990	5	4	2	4	2	2	4	4	1	4	4	2	4	3	4	4	3	2	2	4	1	2	4	3	4	4	4	4	2	2	1	4	1	1	3	4	3	1	2	5	4	1	4	2	1	1	5	2
0	1993	4	3	5	4	3	1	4	4	1	3	4	4	1	4	4	4	2	2	5	5	4	4	4	3	1	4	3	3	3	3	5	4	1	4	5	3	3	1	2	1	2	1	4	2	3	1	4	4
1	1955	4	1	5	3	4	4	4	2	3	2	3	4	1	3	4	3	4	4	5	4	3	4	4	4	2	2	4	3	3	4	4	3	2	2	2	4	3	2	2	4	4	3	4	2	2	2	4	1
0	1987	5	4	4	4	3	4	5	1	2	2	2	3	2	4	4	3	2	4	4	4	2	4	5	5	2	2	5	4	1	4	3	4	4	2	2	4	2	2	4	1	1	1	4	3	2	1	5	2
0	1994	5	4	3	2	4	4	4	3	1	2	1	5	2	2	2	2	3	3	4	4	4	5	2	1	4	5	3	1	2	2	1	4	1	3	2	4	4	4	1	4	2	3	4	4	4	2	5	4
0	1930	3	4	4	3	2	2	5	4	2	4	4	2	3	2	2	2	2	4	4	5	3	4	2	2	3	4	4	4	2	3	2	4	2	2	2	4	4	2	2	2	2	2	4	3	4	2	4	4
1	1959	5	1	3	2	1	1	5	1	5	5	4	5	2	2	1	1	4	5	4	4	5	4	1	2	5	4	5	1	1	1	4	4	4	1	2	2	3	4	1	2	4	3	4	2	5	2	5	3
1	1991	4	5	4	5	4	4	2	2	3	4	1	2	2	2	4	2	4	2	2	1	4	4	2	1	1	1	1	1	1	5	5	1	1	3	4	4	5	1	2	2	5	2	4	5	2	1	4	1
0	1990	5	4	2	1	2	4	5	4	2	2	4	5	5	4	5	4	2	4	4	2	2	5	4	1	1	5	4	1	2	1	2	4	1	1	4	4	5	2	5	2	2	1	4	2	2	2	4	4
1	1991	3	1	5	5	5	5	5	4	5	5	2	2	2	1	1	1	5	5	5	5	2	2	2	4	5	1	5	4	4	4	5	2	4	5	2	2	1	2	2	2	5	4	2	5	4	4	3	1
1	1983	3	1	1	4	5	4	4	4	5	4	1	5	4	5	4	4	5	5	2	1	1	4	4	2	1	1	5	1	1	1	4	1	3	4	4	2	1	1	2	5	5	5	4	5	2	4	3	1
0	1994	4	3	4	2	2	4	2	4	1	2	4	4	3	3	4	4	4	2	4	4	3	4	4	2	2	4	2	4	3	2	3	4	2	2	4	5	2	4	4	1	2	2	4	2	3	2	3	2
[truncated: 36 more columns]
