# Supplementary material for: Different Dimensions of Cognitive Style in Typical and Atypical Cognition: New Evidence and a New Measurement Tool
Source: PLoS One. 2016 May 18;11(5):e0155483. doi: 10.1371/journal.pone.0155483 (PMC4871558; doi:10.1371/journal.pone.0155483)
Supplement: S2 File — Mean factor scores for every participant have been calculated, and performance for each task given as a proportion of correct responses. Full data for each block in the associates tasks are included, along with d’ scores and response criterion for the fractal recognition task. Gender is coded as 0 = female; 1 = male. (XLSX) [file pone.0155483.s002.xlsx]

## Sheet: plos submission - study 2 - fac
Imagery	TechnicalSpatial	Language	Organisation	GlobalBias	Systemise	age	male	VerbalBlock1	VerbalBlock2	VerbalBlock3	VerbalBlock4	VerbalDelayed	VisualBlock1	VisualBlock2	VisualBlock3	VisualDelayed	VisualLearning	VerbalLearning	Dprime	Criterion
4.11765	4.11765	4.5	4	1.875	2.83333	22	1	0.92	1	1	1	1	1	0.9	1	1	0.966667	0.98	0.921921	-0.0449732
3.05882	2.11765	4.83333	3.5	2.375	3.16667	23	1	0.58	1	1	1	1	0.5	0.6	0.7	0.9	0.6	0.895	0.660993	-0.0854905
3.47059	2.82353	4	2	3	3	21	1	0.17	0.83	0.92	1	1	0.8	1	0.8	0.7	0.866667	0.73	1.73004	-0.535727
3.58824	2.58824	2.16667	3	2.5	3	21	1	0.5	0.75	0.83	0.92	0.83	0.6	0.6	1	0.9	0.733333	0.75	0.415987	-0.207994
2.76471	1.88235	2.33333	3.5	4.125	1.5	20	1	0.25	0.58	0.75	0.75	0.83	0.6	0.8	0.8	1	0.733333	0.5825	1.73279	0.0588518
3.35294	3.41176	3	3.5	2.875	2.66667	20	1	1	1	1	1	1	0.3	0.7	0.9	1	0.633333	1	1.31347	-0.150804
3.58824	3	2.33333	3.33333	3.5	2.33333	19	1	0.42	0.83	1	1	1	0.9	0.9	1	1	0.933333	0.8125	1.97877	-1.15181
4.17647	1.64706	2.66667	3	4	1	21	0	1	1	1	1	1	0.3	0.9	1	0.9	0.733333	1	1.20602	0.0970783
4.29412	3.76471	4.33333	4.16667	2	2.5	20	0	0.5	1	1	1	1	0.8	1	1	1	0.933333	0.875	1.62722	-0.397622
3.47059	2.58824	3	3.16667	2.375	1.33333	21	0	0.25	0.42	0.75	1	1	0.6	1	1	1	0.866667	0.605	0.562535	-0.526274
3.35294	2.94118	3.83333	3.66667	3.5	3.66667	21	0	0.92	1	1	1	1	0.1	0.7	1	1	0.6	0.98	1.50763	0.0537254
4.23529	1.52941	4.33333	3.5	2.25	3.16667	20	0	0.58	1	1	1	1	0.9	1	1	1	0.966667	0.895	0.0814821	-0.121688
2.47059	2.58824	3	3	3.875	2.66667	22	0	0.5	0.75	1	1	1	0.7	1	1	1	0.9	0.8125	0.0825768	0.203718
4.35294	1.94118	4.5	2.33333	3.125	2.5	42	0	0.83	1	1	1	1	0.3	0.5	0.7	0.8	0.5	0.9575	0.681126	-0.259616
4	2.11765	2.66667	3.5	3.75	2	20	0	0.25	0.75	0.92	1	1	0.3	0.9	0.9	1	0.7	0.73	0.578417	0.126779
4.29412	3.82353	4.5	2.83333	2.875	3	21	0	0.92	1	1	1	1	0.7	1	1	1	0.9	0.98	1.57975	-0.870822
4.58824	2.41176	4.66667	2.5	2.375	3	21	0	1	1	1	1	0.92	1	1	1	1	1	1	1.02938	-0.185399
4.88235	2.17647	4.33333	1.66667	1.125	4.33333	23	0	0.58	0.83	0.92	1	1	0.7	0.7	0.9	0.8	0.766667	0.8325	0.645112	-0.484985
4.11765	3.11765	3.5	3.16667	3.25	1.83333	20	0	0.5	0.92	0.83	1	1	0.7	1	1	1	0.9	0.8125	1.20036	0
4.05882	2.17647	1.5	3.33333	3.375	1	21	0	0.33	0.92	1	0.92	0.92	0.8	0.9	1	0.9	0.9	0.7925	0.945096	-0.227542
3.64706	2.41176	4.16667	2.16667	2.75	3.16667	22	0	0.67	0.92	0.92	1	1	0.4	0.9	0.9	0.9	0.733333	0.8775	0.505934	0.252967
3.35294	2.70588	4.66667	4.5	3.625	1.83333	22	0	0.17	0.83	0.92	1	1	0.8	1	1	1	0.933333	0.73	0.600179	-0.300089
4.29412	2.17647	3.16667	3.33333	3.125	2	20	0	0.33	0.42	0.83	1	0.75	0.6	1	1	0.9	0.866667	0.645	1.13028	-0.64609
2.82353	1.64706	3	2.33333	3.75	2.33333	20	0	0.92	0.92	1	1	1	0.6	0.8	1	1	0.8	0.96	1.45624	-0.483113
3.64706	3.11765	4	3.5	3.25	2.83333	21	0	0.92	1	1	1	1	0.7	0.9	1	1	0.866667	0.98	1.01617	-0.0920958
3.64706	2.52941	4.16667	2	3.5	1.33333	21	0	0.5	0.83	0.92	0.92	1	0.6	0.7	0.9	1	0.733333	0.7925	0.243377	0.040741
4.35294	2.11765	3.33333	4.16667	2.625	2.5	21	0	1	0.92	1	1	1	1	1	1	1	1	0.98	0.491721	0.083431
2.58824	2.23529	4.16667	1.83333	4.25	1.5	22	0	0.75	1	1	1	1	0.6	0.9	0.7	0.8	0.733333	0.9375	0	0.807541
3.76471	3.58824	3.66667	2.83333	2.75	2.33333	19	0	0.25	0.83	0.92	1	1	0.9	0.9	1	1	0.933333	0.75	1.48169	-0.659899
4.70588	3.05882	3.83333	3	2.375	2.16667	20	0	0.92	1	1	1	1	1	0.9	0.9	1	0.933333	0.98	1.91132	-0.255571
3.64706	2.17647	3.66667	2.83333	3.125	1.33333	19	0	0.25	0.83	0.83	0.92	0.92	0.1	0.4	0.8	1	0.433333	0.7075	0.845185	-0.177586
4.47059	3.23529	4	3.66667	2.25	3	19	0	0.92	1	1	1	1	0.9	1	0.9	0.9	0.933333	0.98	0.578417	0.126779
3.23529	2.52941	4.33333	3.66667	2.75	3.33333	18	0	0.42	1	1	1	1	1	1	1	0.9	1	0.855	0.537661	-0.43126
4.35294	2.47059	4.66667	4.33333	2.75	3	18	0	0.33	0.83	0.92	1	0.92	0.5	1	1	0.9	0.833333	0.77	1.02938	0.185399
2.94118	2.47059	3.5	2.33333	4	2	19	0	0.75	1	1	1	1	1	0.9	1	1	0.966667	0.9375	0.726594	-0.444244
4.52941	2.82353	3.66667	2.16667	2.25	2.66667	19	0	0.92	1	1	1	1	0.7	0.8	1	0.9	0.833333	0.98	0.925245	-0.462622
3.88235	2.23529	2.66667	3.83333	2.625	2.33333	18	0	0.25	0.58	0.92	1	1	0.8	1	1	0.9	0.933333	0.6875	0.0814821	0.121688
3.17647	2.52941	2.33333	3.33333	3.375	2.66667	19	0	0.08	0.42	0.5	0.5	0.75	0.3	0.2	0.5	0.7	0.333333	0.375	0.166862	0.24586
4.11765	3.11765	1.5	3.66667	3	3	20	0	0.17	0.67	0.92	0.92	0.92	0.8	0.9	1	1	0.9	0.67	0.162429	0.0812147
3.64706	3.41176	3.83333	3.66667	3	2.83333	21	0	0.5	0.92	1	1	1	0.6	1	1	1	0.866667	0.855	1.30027	-0.0499557
4.17647	2.41176	4.66667	2.83333	2.375	2.33333	19	0	1	1	1	1	1	0.8	1	1	0.9	0.933333	1	2.42246	0
3.82353	2.35294	3.83333	3	2.875	2	19	0	1	1	1	1	1	0.3	0.7	0.8	1	0.6	1	0.0842851	-0.287149
4.52941	3.05882	2.33333	2.66667	2.625	1.33333	19	0	0.5	1	0.92	0.92	1	0.5	0.9	1	1	0.8	0.835	0.921921	0.0449732
3.70588	3.47059	3.5	2.33333	3.125	3	21	0	0.67	1	1	1	1	0.9	1	1	1	0.966667	0.9175	1.22353	-0.195777
