# Supplementary material for: Different Dimensions of Cognitive Style in Typical and Atypical Cognition: New Evidence and a New Measurement Tool
Source: PLoS One. 2016 May 18;11(5):e0155483. doi: 10.1371/journal.pone.0155483 (PMC4871558; doi:10.1371/journal.pone.0155483)
Supplement: S3 File — Mean factor scores for participants included in Study 3. Grapheme-colour synaesthesia is coded as 0 = absent; 1 = present. Sequence-space synaesthesia is coded as 0 = absent; 1 = present. Gender is coded as 0 = female; 1 = male. GCS score refers to the consistency scores for the Eagleman et al. [47] consistency test previously taken by grapheme-colour synaesthetes in Study 3. (XLSX) [file pone.0155483.s003.xlsx]

## Sheet: plos submission - study 3 - syn
GraphemeColourVerify	SequenceSpaceVerify	Imagery	TechnicalSpatial	Language	Organisation	Global	Systemise	gender	GCSscore
0	1	4.88	2.05882	3.33333	2.66667	1.5	2	0	#NULL!
0	1	4.82	2.17647	5	4	1.125	4.83333	0	#NULL!
0	1	3.59	3.35294	2.83333	2.33333	2.125	3.5	1	#NULL!
0	1	4.71	2.82353	4.66667	3.33333	2.25	3.83333	0	#NULL!
1	1	4.65	3.47059	4.83333	2	2.5	4.5	1	1.4
1	0	4.06	2.88235	4.66667	4	4.125	2	0	1.34
1	1	4.71	2.76471	3.66667	2.83333	3	2.83333	0	1.3
1	0	4.47	2.76471	3.66667	1.83333	2.5	2.33333	0	1.19
1	1	4.12	2	4	3.33333	3.875	1.5	0	1.03
1	0	3.71	2.41176	4.5	3.16667	1.875	2.16667	0	1.02
1	0	3.41	3.52941	3.5	4	2.5	3.83333	0	1
1	1	3.53	1.47059	2.83333	2.33333	2.75	2.16667	0	0.96
1	0	3.88	2.58824	4.66667	3	2.625	3.5	0	0.95
1	0	3.53	3.47059	4.83333	1.5	2.375	2.33333	0	0.9
1	1	4.29	3.41176	5	2.66667	3.375	3.5	0	0.89
1	0	4.71	3.52941	4.83333	2.33333	1.75	4.16667	0	0.86
1	0	4.29	4.05882	4.33333	4	2.375	4.33333	1	0.85
1	1	4.53	3.52941	3.5	3.5	2.875	2	0	0.85
1	0	4.12	2.88235	4	2.16667	2	2.83333	0	0.84
1	1	3.94	3.88235	4.66667	3.16667	1.875	3.5	0	0.84
1	1	3.94	3.05882	4.5	3.16667	2.375	3	1	0.83
1	0	3.94	2.94118	3.5	2.33333	2.875	2.5	0	0.82
1	0	3.65	3.41176	4	2.83333	2.75	2.33333	1	0.82
1	0	4	1.41176	5	2.16667	3.25	3	0	0.78
1	1	3.53	2.58824	4	2.66667	4	3	0	0.74
1	1	4.47	1.82353	3	2	2.125	2.16667	0	0.72
1	1	3.71	3.11765	5	4	2.125	2	0	0.72
1	1	4.65	4.35294	4.66667	3.33333	2.625	2.16667	0	0.71
1	0	2.65	3.64706	3.5	3	4.375	2	1	0.69
1	1	4.12	2	4.83333	3.83333	2.375	3.66667	0	0.63
1	0	4.71	3.41176	4.83333	3.83333	2.75	3.16667	0	0.62
1	0	3.35	3.17647	4.5	3.33333	3.5	3.5	1	0.62
1	1	4.12	3.94118	4.33333	1.83333	2.125	3.16667	0	0.61
1	1	4.35	3.11765	4.83333	2.66667	2.875	3.5	0	0.58
1	0	3.41	3.35294	4.83333	2.16667	2.5	4	0	0.57
1	0	5	2	4.83333	5	2.625	3.5	0	0.56
1	1	4.53	2.17647	5	3.5	2.25	3.5	0	0.56
1	1	3.94	3.76471	4.83333	3.83333	3.25	2.83333	0	0.55
1	1	4.82	3.82353	4.5	3.5	3	2	0	0.54
1	0	3.82	3	4.33333	2.66667	3	3.16667	0	0.51
1	0	4.47	3.76471	3.16667	4.33333	3.125	2.66667	0	0.5
1	0	3.88	2.76471	4	2.83333	2	3.5	0	0.48
1	0	4.12	2.41176	3.83333	2.33333	3	2.5	0	0.46
1	1	4	2.64706	4.83333	3.83333	3	4	0	0.46
1	1	3.94	4.23529	3.66667	2.83333	2.875	3.16667	0	0.46
1	1	4.71	3.11765	4.83333	3.83333	2.25	1.66667	0	0.39
1	0	3.82	2.82353	3.66667	3.83333	2.125	1.83333	0	0.35
0	0	3.82	3.65	3.17	3.33	4	2.17	0	#NULL!
0	0	4.35	2.71	3.83	3.83	2.13	3.5	0	#NULL!
0	0	3.29	2	3.67	2.17	2.25	3.17	0	#NULL!
0	0	2.18	3.35	3.83	4	2.63	1.83	0	#NULL!
0	0	3.88	2.82	3.67	2.83	2.75	2.5	0	#NULL!
0	0	3.47	2.76	4.83	2.17	3.75	3	0	#NULL!
0	0	3.88	1.94	3.83	4.17	3	3.33	0	#NULL!
0	0	4.29	2.35	2.33	4.33	3.38	1.5	0	#NULL!
0	0	2.41	1.94	3.17	1.67	3.5	2.67	0	#NULL!
0	0	3.71	2.41	4.5	4	3.25	2.5	0	#NULL!
0	0	3.29	2.35	1.83	3.33	2.75	1.5	0	#NULL!
0	0	3.76	2.41	3.33	3	3.5	2.5	0	#NULL!
0	0	2.59	4.06	3.5	3	4.25	1	0	#NULL!
0	0	3.18	2.94	3.5	3	2.88	2.17	0	#NULL!
0	0	3.76	2.65	3.5	3.17	3.25	2.17	0	#NULL!
0	0	3.59	3.47	2.17	4.33	3	3.17	0	#NULL!
0	0	3.71	1.82	4.33	3.67	3	1.83	0	#NULL!
0	0	3.76	2.29	3.33	4.33	4.75	1.33	0	#NULL!
0	0	3.53	2.82	4	3.5	3	3.83	0	#NULL!
0	0	2.82	3	4.17	3.67	2.63	2.33	0	#NULL!
0	0	4.12	3.47	3.5	2.33	1.75	3.17	0	#NULL!
0	0	3.29	2.35	4.17	2.33	3.25	2.33	0	#NULL!
0	0	2.94	2.94	3.67	3.33	4.13	2	0	#NULL!
0	0	4.12	2.94	5	1.83	2.38	3.67	0	#NULL!
0	0	3.65	3.12	4.67	4.17	2.88	3	0	#NULL!
0	0	3.29	3.29	3.67	3.5	3.25	1.5	0	#NULL!
0	0	4.18	3.18	2.67	3.33	2.75	3.5	0	#NULL!
0	0	3.82	2.12	2.67	3.17	3.25	2.83	0	#NULL!
0	0	3.76	1.94	4.5	2.33	3	1.83	0	#NULL!
0	0	3.65	3.41	4.67	4.67	2.75	2.33	0	#NULL!
0	0	3.12	3.65	3.5	2.67	2.63	2.67	0	#NULL!
0	0	4.24	2.88	4.5	3.83	2.25	2.67	0	#NULL!
0	0	3.76	3.12	3	2.83	3.38	2.17	0	#NULL!
0	0	3.47	1.71	4.5	3	2.63	3.33	0	#NULL!
0	0	4.06	2.65	2.33	3.17	2.75	1	0	#NULL!
0	0	4.29	2.76	2.5	3	3.13	2	0	#NULL!
0	0	3.82	2.18	4	1.83	2.25	3	0	#NULL!
0	0	3.82	2.06	3.33	3.67	2	2	0	#NULL!
0	0	4.06	3.53	4.33	2.83	1.88	3.5	0	#NULL!
0	0	4.35	2.65	3.17	3.83	2.88	1.83	0	#NULL!
0	0	4.18	3.18	3.67	2.67	2.38	1.5	0	#NULL!
0	0	3.47	2.59	3	2.17	3	2.83	0	#NULL!
0	0	2.53	3.29	3.67	2	2.5	4	0	#NULL!
0	0	4.06	2.41	3.67	3.5	2.63	2.33	0	#NULL!
0	0	3.53	2.59	3.83	3.83	2.5	2.67	0	#NULL!
0	0	3.59	3.06	3.33	1.83	2.88	3	0	#NULL!
0	0	3.41	3.18	3	3.33	1.88	2.33	0	#NULL!
0	0	4.65	4.35	4.33	4.33	2.75	3.33	0	#NULL!
0	0	4.24	3.24	3	3.67	3	3.33	0	#NULL!
0	0	3.65	3.65	5	3.67	2.63	3.33	0	#NULL!
0	0	2.94	3.18	3.5	3.5	2.75	3.67	0	#NULL!
0	0	2.59	2	3.83	2.5	4	2.33	0	#NULL!
0	0	3.41	2.71	3.17	3	3.5	2.83	0	#NULL!
0	0	3.65	3.71	3.83	2.5	3	3	0	#NULL!
0	0	3.35	1.94	2.83	2.67	3.5	2	0	#NULL!
0	0	3.76	3.88	2.67	4.67	3.38	2.67	0	#NULL!
0	0	3.06	2.71	3.83	2.17	2.38	2	0	#NULL!
0	0	3.76	2.88	3.33	2	2.75	1.83	0	#NULL!
0	0	4.41	1.76	5	3.17	1.13	2.67	0	#NULL!
0	0	3.24	2.59	3.83	2.83	2.63	2.83	0	#NULL!
0	0	3.65	2.41	3.17	2.5	3.25	2.17	0	#NULL!
0	0	3.71	2.88	4.17	3.67	2.75	3	0	#NULL!
0	0	2.94	2.35	4.17	2.17	2	2.33	0	#NULL!
0	0	4.35	2.71	4.33	3.5	2.63	2.83	0	#NULL!
0	0	4.18	3.47	4.17	3	2.5	3.17	0	#NULL!
0	0	4.24	3.41	4.83	2.83	1.75	3.67	0	#NULL!
0	0	4.71	3.18	4.67	2.5	2.75	3.5	0	#NULL!
0	0	3.88	3.18	3	3.5	2.88	2.33	0	#NULL!
0	0	2.76	1.41	2.5	2.67	4	2.67	0	#NULL!
0	0	4	2.82	3.33	3	2.13	3.17	0	#NULL!
0	0	3.71	2.35	2.67	4.17	3.75	3.17	0	#NULL!
0	0	4.65	3.12	4.17	2.5	2.88	2.83	0	#NULL!
0	0	3.88	2.76	3.83	2	3	3.5	0	#NULL!
0	0	3.76	3.59	3.67	2.83	2.75	2.33	0	#NULL!
0	0	3.53	3.06	3	2.67	3.88	1.67	0	#NULL!
0	0	2.24	2.59	4.5	3.5	3.5	1.83	0	#NULL!
0	0	3.82	2.94	3.17	3.17	3.5	2.67	0	#NULL!
0	0	3.82	3.06	4	4	2.25	2.5	0	#NULL!
0	0	3.65	2.53	2.33	2.5	2.25	3	0	#NULL!
0	0	3.47	2.94	3	3.5	3.5	2	0	#NULL!
0	0	4.41	3	3	1.5	3.13	2.5	0	#NULL!
0	0	4.12	3.53	4.17	4.17	2.88	3.17	0	#NULL!
0	0	4	2.35	3.33	3.67	2.5	3.33	0	#NULL!
0	0	4.71	2.94	3.83	3.67	2.63	2.33	0	#NULL!
0	0	3.76	3	3.83	2.5	2.75	2.33	0	#NULL!
0	0	3.71	2.71	4.17	3	3.38	2.17	0	#NULL!
0	0	3.29	2.82	2.83	3	3.13	2	0	#NULL!
0	0	3.53	2.94	3.5	3.83	2.88	2.5	0	#NULL!
0	0	3.29	2.35	2.5	2.67	2.88	2.5	0	#NULL!
0	0	3.29	2.71	2.83	3.67	3.38	1.83	0	#NULL!
0	0	2.71	3.18	2.33	2.5	3.5	1.67	0	#NULL!
0	0	3.41	3.24	2.83	3	3.13	3.83	0	#NULL!
0	0	3.12	1.76	4.33	3.17	3.38	2.67	0	#NULL!
0	0	3.82	1.82	3.17	3.5	3.63	2.33	0	#NULL!
0	0	3.59	2.71	2.33	3.5	4	2.33	0	#NULL!
0	0	3.88	2.35	3.17	1.5	2.75	1.83	0	#NULL!
0	0	4.24	3.18	3.83	4.17	3	1.33	0	#NULL!
0	0	4.29	1.41	4.67	3.33	1.88	3.17	0	#NULL!
0	0	4.12	3.06	3.17	3.17	2.38	3	0	#NULL!
0	0	3.65	2.29	4.33	3.5	3.75	2.83	0	#NULL!
0	0	3.88	2.41	2.5	2.17	2.75	3	0	#NULL!
0	0	3.82	2.82	3	2.5	1.75	1.83	0	#NULL!
0	0	3.82	3.71	5	3.33	1.25	4.17	0	#NULL!
0	0	4.71	3.76	4.5	4	2	4.67	0	#NULL!
0	0	4.12	2.12	3.67	4	2.88	2	0	#NULL!
0	0	3.59	3.71	2.83	3.5	3.13	3.83	0	#NULL!
0	0	3.88	4	3.33	4.17	3.25	3.17	0	#NULL!
0	0	3.18	2.76	4.33	2	3.38	3.33	0	#NULL!
0	0	4.59	2.71	2.17	2.83	2.38	3	0	#NULL!
0	0	3.06	1.76	3.17	1.83	3.63	4.17	0	#NULL!
0	0	4.59	4	1	3.67	2	4.17	0	#NULL!
0	0	3.29	2.88	3.33	3	3.88	1.67	0	#NULL!
0	0	3.65	2.24	2.83	4	2.75	1.83	0	#NULL!
0	0	3.53	2.47	3.67	3	3	2.83	0	#NULL!
0	0	3.24	3.29	3	3.17	2.38	3.17	0	#NULL!
0	0	3.41	2.24	3.67	4	2.5	2.5	0	#NULL!
0	0	2.94	2.47	3.5	2.33	4	2	0	#NULL!
0	0	3.82	2.76	3.83	2	2.75	2.17	0	#NULL!
0	0	3.82	3.71	4	4.33	2.5	3.17	0	#NULL!
0	0	3.82	2.41	3.83	3.83	3.88	1.5	0	#NULL!
0	0	3.82	3.59	3.83	3.67	2.88	1.67	0	#NULL!
0	0	3.82	2.71	2.83	3.17	2.75	2.83	0	#NULL!
0	0	3.53	3.12	4.17	3.5	2.5	3.5	0	#NULL!
0	0	4.06	2.06	3.83	4	2.25	2.83	0	#NULL!
0	0	4	2.12	4.33	1.67	2.88	2	0	#NULL!
0	0	3.82	2.82	4.67	3.67	2.5	3.33	0	#NULL!
0	0	3.88	3.29	3.17	1.67	3.13	2.83	0	#NULL!
0	0	4	3.41	4	3.5	2.5	3.33	0	#NULL!
0	0	3.35	2.29	2.33	2.83	3.38	2.83	0	#NULL!
0	0	4.06	2.65	4.5	3	2.63	2.83	0	#NULL!
0	0	4	2.71	2.67	3.67	2.38	3.67	0	#NULL!
0	0	3.76	2.71	4.83	3.33	2.75	2	0	#NULL!
0	0	3.06	3.47	2.83	3.5	3.38	3	0	#NULL!
0	0	3.06	1.59	4.33	1.5	2.75	2.17	0	#NULL!
0	0	4.12	2.82	4.5	4.67	2	3.67	0	#NULL!
0	0	4	2.47	3.5	2.33	2.13	2.5	0	#NULL!
0	0	3.29	1.88	3.83	2.67	3.63	2	0	#NULL!
0	0	3.88	2.24	2.67	3.83	2.63	2.33	0	#NULL!
0	0	4.24	2.71	3.67	3	2.88	2.33	0	#NULL!
0	0	3.94	3.06	3.17	3.5	3.75	2.5	0	#NULL!
0	0	3.94	2.76	4	3.17	3.75	3.5	0	#NULL!
0	0	3	2.41	2.83	2.67	3.38	2.17	0	#NULL!
0	0	2.94	2.88	5	3.5	3.25	3.17	0	#NULL!
0	0	3.29	2.24	4.33	4.17	3.88	1.33	0	#NULL!
0	0	3.76	2.94	3	3	3.25	3.5	0	#NULL!
0	0	3.88	2.24	4.33	1.67	2.75	2.83	0	#NULL!
0	0	3.76	2.18	3.33	3.83	2.88	2.5	0	#NULL!
0	0	3.94	1.88	4.33	2.5	3.63	1.83	0	#NULL!
0	0	2.82	1.29	2.67	1.83	2.63	1.67	0	#NULL!
0	0	2.82	2	2.67	3.33	3.5	1.83	0	#NULL!
0	0	3.29	2.29	3.67	2.5	2.5	2.33	0	#NULL!
0	0	3.12	2.35	2.5	3.17	3.5	2.33	0	#NULL!
0	0	3.35	2.82	2.67	2.67	3.25	2.33	0	#NULL!
0	0	3.59	2.06	2.5	3.17	2.88	1.33	0	#NULL!
0	0	4	3.59	3	3.83	2.75	1.83	0	#NULL!
0	0	3.06	2	4.17	3	2.75	4	0	#NULL!
0	0	3.59	2.88	4.17	4	2.25	2.83	0	#NULL!
0	0	3.35	2.47	2.67	2.83	4	2.5	0	#NULL!
0	0	4.29	2.59	3	2.83	2.75	3	0	#NULL!
0	0	3.82	2.94	2.5	2.67	3.38	1.33	0	#NULL!
0	0	3.53	2.82	5	2.33	4.88	4.17	0	#NULL!
0	0	3.82	3.24	4.67	3.33	2.75	2.33	0	#NULL!
0	0	4.82	2.35	3.67	3.83	2.38	2	0	#NULL!
0	0	3.71	1.47	3.83	2.17	2	2.83	0	#NULL!
0	0	3.35	3.29	2.67	3.83	2.38	1.83	0	#NULL!
0	0	3.47	3.29	3.83	2.67	3.25	1.67	0	#NULL!
0	0	3.82	2.47	4.83	3.67	2.5	2.83	0	#NULL!
0	0	3.41	2.47	3.5	3	3.25	2.33	0	#NULL!
0	0	3.12	2.94	4	3.5	2.13	2.67	0	#NULL!
0	0	3.29	3.24	4.83	3.67	3.75	3	0	#NULL!
0	0	4.18	3.41	3.83	3.33	2.63	2	0	#NULL!
0	0	3.29	2.59	4.33	3.5	4	2.33	0	#NULL!
0	0	4.24	3.76	4.83	1.83	2.38	4	0	#NULL!
0	0	3.94	2.71	3.83	4.17	2.75	3.5	0	#NULL!
0	0	3.47	3.06	3.83	4.5	1.88	3.67	0	#NULL!
0	0	4.12	2.24	3.17	3.33	2.13	1.67	0	#NULL!
0	0	3.94	3.41	4.17	3.83	1.88	4	0	#NULL!
0	0	3	2.29	2.5	3.83	3.38	1.67	0	#NULL!
0	0	3.12	2.94	2.83	2.17	3.5	2.83	0	#NULL!
0	0	3.24	2.24	3.67	3.5	3.88	2.83	0	#NULL!
0	0	3.41	2.82	3.5	3	3.5	2.83	0	#NULL!
0	0	4.71	3.06	3.83	3	2.38	2.17	0	#NULL!
0	0	3.82	2.65	3.83	3.83	2.75	3.17	0	#NULL!
0	0	4.53	2.82	3.67	2.17	2.25	2.67	0	#NULL!
0	0	4	2.59	2.5	2	3.25	2.17	0	#NULL!
0	0	2.76	3.06	3.17	2.5	2.38	3.33	0	#NULL!
0	0	4.65	2.65	4.67	3	2.75	2.33	0	#NULL!
0	0	3.41	2.65	3.83	3.83	3.5	2.67	0	#NULL!
0	0	3.59	2.76	3.67	3.67	3.25	3	0	#NULL!
0	0	1.76	1.71	2	3.33	3.63	1.83	0	#NULL!
0	0	4.76	2.41	2.17	3.67	2.13	1	0	#NULL!
0	0	3.59	2.24	2.83	2.67	3	1.67	0	#NULL!
0	0	4.18	3.24	4.33	5	1.63	3.33	0	#NULL!
0	0	4.06	2.41	3.33	2.83	2.63	2	0	#NULL!
0	0	3.41	2.65	2.83	2	3.38	2	0	#NULL!
0	0	3.76	2.82	4.33	3.17	1.63	3.83	0	#NULL!
0	0	2.94	2.94	4.5	3.67	3.5	3	0	#NULL!
0	0	3.71	2.35	3.33	3	4.25	1.67	0	#NULL!
0	0	3.24	2.82	4	2.83	3.63	2.17	0	#NULL!
0	0	4	2.12	3.67	1.67	2.25	2.33	0	#NULL!
0	0	3.12	3.29	2.83	3.5	3.38	2.67	0	#NULL!
0	0	4.18	3.41	3.33	3.17	2.88	2.83	0	#NULL!
0	0	3.24	2.53	3.83	3.33	2.5	2.67	0	#NULL!
0	0	3.41	2.24	4.5	3.5	2.5	2.33	0	#NULL!
0	0	4.47	4	4.33	3.67	1.63	1.83	0	#NULL!
0	0	3.88	2.82	3	2	3.25	2.5	0	#NULL!
0	0	3.53	2.71	4.33	2.67	3.38	2.5	0	#NULL!
0	0	3.47	2.47	3.67	3	2.88	2.83	0	#NULL!
0	0	4.18	2.76	4.67	3.83	2	3.5	0	#NULL!
0	0	3.82	4.06	2.5	4.17	2.88	3	0	#NULL!
0	0	3.71	3.12	4.17	2	2.5	3.67	0	#NULL!
0	0	3.59	2.35	3.5	3.83	2.63	3	0	#NULL!
0	0	3.71	2.53	3.67	3	2.88	2.83	0	#NULL!
0	0	3.71	3	4.83	2.83	2.63	3.83	0	#NULL!
0	0	3.35	2.94	3.83	3.67	3.5	3.67	0	#NULL!
0	0	3.94	2.82	4	2.33	3	2	0	#NULL!
0	0	2.94	2.94	2.67	2.67	2.5	3	0	#NULL!
0	0	3.94	2.35	3	2.83	2.88	2.67	0	#NULL!
0	0	3.59	2.18	4.67	3.33	1.88	2.33	0	#NULL!
0	0	3.65	2.94	4.17	2	2.75	3.17	0	#NULL!
0	0	3.53	2.35	3	3.33	3	2.17	0	#NULL!
0	0	3.94	1.88	3.83	1.83	2.88	3	0	#NULL!
0	0	2.94	3.06	4.83	3	3.63	2.83	0	#NULL!
0	0	3.82	2.65	3	3.83	2	3.83	0	#NULL!
0	0	4.53	1.53	3.83	2.5	3.63	2.67	0	#NULL!
0	0	2.82	2.76	4.33	2	3.25	3.17	0	#NULL!
0	0	3.88	2.59	3.17	3.17	3.63	2	0	#NULL!
0	0	3.65	2.47	4.67	2.67	2	2.17	0	#NULL!
0	0	3.41	2.24	3.33	2.83	2.75	1.67	0	#NULL!
0	0	3.35	3.06	3.5	3.83	3	3	0	#NULL!
0	0	4.29	3.12	4.17	3.17	2.75	2.17	0	#NULL!
0	0	3.94	2.18	3.67	2.67	2.5	2	0	#NULL!
0	0	3.71	2.47	3.5	3.83	2.38	1.67	0	#NULL!
0	0	4.29	3.29	4.83	2.33	1.5	2	0	#NULL!
0	0	4.35	2.47	4.67	4.33	2.75	3	0	#NULL!
0	0	3.59	3.06	4.17	3.83	3.25	3.67	0	#NULL!
0	0	3.88	2.76	3.83	2.17	2.75	2.83	0	#NULL!
0	0	3.71	2.59	4	3.5	3.13	2.5	0	#NULL!
0	0	3.18	2.59	4	2.83	3.25	2.67	0	#NULL!
0	0	4.24	2.82	3.83	3	3	2.67	0	#NULL!
0	0	3.76	3	3.5	3.83	2.13	3	0	#NULL!
0	0	2.59	2.53	3	2.5	3.75	3	0	#NULL!
0	0	3.76	2.94	3.33	3.5	3	2.17	0	#NULL!
0	0	3.88	3.12	2.83	1.83	2.75	2.17	0	#NULL!
0	0	3.94	3.41	4.33	4.5	2.25	3.5	0	#NULL!
0	0	3.76	3.24	2.5	2.67	3.75	2	0	#NULL!
0	0	3.29	2	4.83	3.83	2.25	3	0	#NULL!
0	0	3.65	2.18	3	3	3.38	2	0	#NULL!
0	0	3.29	1.65	4.17	2.5	2.25	1.83	0	#NULL!
0	0	3.29	3.41	4	2.67	3.13	3.17	0	#NULL!
0	0	4.88	3.82	5	4.33	3	2.67	0	#NULL!
0	0	3.59	2.06	4	3.33	3.5	1.83	0	#NULL!
0	0	3.94	2.41	4	2.5	2.63	2	0	#NULL!
0	0	4.18	3	4.67	2.83	2.63	2.5	0	#NULL!
0	0	3.76	2.47	3.67	3.33	3.38	2.83	0	#NULL!
0	0	3.59	2.06	4.83	4	2.5	2.67	0	#NULL!
0	0	3.65	2.53	3.33	3.5	3	2.67	0	#NULL!
0	0	3.94	3.71	4.17	3.5	2.88	1.83	0	#NULL!
0	0	3.59	2.24	2.83	3.17	2.88	2.17	0	#NULL!
0	0	3.71	2.41	4	2.5	2.38	2.67	0	#NULL!
0	0	3	2.29	3.17	1.17	3.38	2.17	0	#NULL!
0	0	3.53	3.29	4	2.17	2.63	3.33	0	#NULL!
0	0	4.41	3.47	3.83	1.33	1.75	2.83	0	#NULL!
0	0	3.76	2.35	3.5	3.17	3.25	3.17	0	#NULL!
0	0	3.94	3.53	3.67	1.83	2.13	2.33	0	#NULL!
0	0	3.53	2.12	3	1	4.13	4	0	#NULL!
0	0	4.18	2.53	4.33	3.33	3.38	2.83	0	#NULL!
0	0	3.41	2.06	3.83	2	2.88	2.83	0	#NULL!
0	0	3.47	2.53	4.33	2.83	3.13	2.83	0	#NULL!
0	0	3.59	1.59	4.17	2.67	3.25	2.83	0	#NULL!
0	0	3.18	2.53	2.83	3.5	2.88	3.17	0	#NULL!
0	0	4.35	3.53	3	4.5	2.75	3	0	#NULL!
0	0	3.82	2.65	3.5	3	2.5	3.67	0	#NULL!
0	0	4.24	1.71	2.83	3.67	3.25	1.33	0	#NULL!
0	0	3.47	3	3.33	3.17	3.13	3	0	#NULL!
0	0	4.18	3.12	3.67	4	3.63	2.5	0	#NULL!
0	0	2.71	2.76	3.5	3.33	2.63	3.33	0	#NULL!
0	0	3.82	3.35	3.17	2.17	3.13	3.5	0	#NULL!
0	0	4.29	2.82	4.33	2.67	2.38	2.33	0	#NULL!
0	0	3.24	2.82	3.17	3.5	2.75	3	0	#NULL!
0	0	4.24	1.53	4.33	3.5	2.25	3.17	0	#NULL!
0	0	3	3	3	3	3	3	0	#NULL!
0	0	2.59	1.82	3.33	2.5	3.88	1.67	0	#NULL!
0	0	3.59	2.53	3.33	3.5	3.13	2.17	0	#NULL!
0	0	3.59	2.47	4.67	3.5	3	2.33	0	#NULL!
0	0	4.12	1.65	3.33	2.5	3.13	2.67	0	#NULL!
0	0	3.82	3.12	3.83	3.33	3.13	3.33	0	#NULL!
0	0	3.82	2.82	3	3.67	3.25	3	0	#NULL!
0	0	3.59	2.88	3.17	3.17	2.88	3.33	0	#NULL!
0	0	3.88	2.76	3	3	3.38	2.67	0	#NULL!
0	0	3.24	2.53	4.33	3.67	2.75	3.33	0	#NULL!
0	0	2.94	3.82	2.33	3.17	3.75	3	0	#NULL!
0	0	4.29	3.18	2.5	3.33	2.63	2.83	0	#NULL!
0	0	4.29	1.88	3.83	3.33	3.5	1.17	0	#NULL!
0	0	2.65	3.29	2.33	2.67	3.75	1.83	0	#NULL!
0	0	3.88	2.94	3.33	4	2.63	2	0	#NULL!
0	0	3.88	2	3.67	2	3.5	1.5	0	#NULL!
0	0	4	2.59	2.83	2.33	3.5	2.67	0	#NULL!
0	0	3.53	2.82	3.5	3.17	2.88	1.67	0	#NULL!
0	0	4.06	2.82	4.33	3.83	2.25	2.17	0	#NULL!
0	0	4.18	2.88	3.67	2.33	2.38	2.33	0	#NULL!
0	0	3.76	3.47	3.17	2.67	2.25	2.33	0	#NULL!
0	0	3.06	3.06	2.67	2	2.63	2.17	0	#NULL!
0	0	3.71	4	1.83	2.17	2.75	2.67	0	#NULL!
0	0	2.71	1.59	2.17	2.5	2.63	2.17	0	#NULL!
0	0	4.12	1.76	4.17	3	4.13	4.33	0	#NULL!
0	0	4	3.82	1.67	3.67	2.5	3.33	0	#NULL!
0	0	3.24	2.82	3.5	2.5	2.63	2.5	0	#NULL!
0	0	4.12	2.82	3.5	4.5	3.13	3.67	0	#NULL!
0	0	3.29	2.47	4.33	3	2.88	2.5	0	#NULL!
0	0	3.82	2.71	3.67	3	3	3	0	#NULL!
0	0	3.76	2.18	4.33	4.17	3.25	3.5	0	#NULL!
0	0	4	3	3.67	3.83	3.13	2.67	0	#NULL!
0	0	4.41	3.29	3.83	3.17	2.13	3.17	0	#NULL!
0	0	3.41	2.71	3.67	3.5	2.88	1.83	0	#NULL!
0	0	3.65	1.53	5	4.5	2.38	4	0	#NULL!
0	0	3.71	3.53	4	3.33	3	3.5	0	#NULL!
0	0	4.24	3.71	4.5	2	2.38	2.5	0	#NULL!
0	0	3.24	2.82	4	2.33	3.5	3	0	#NULL!
0	0	4.24	2.41	3.83	3.67	1.63	3.33	0	#NULL!
0	0	3.53	2.47	3.5	4.17	2.13	3.33	0	#NULL!
0	0	3.76	3.12	3.83	3.83	2.63	3	0	#NULL!
0	0	4.47	2.29	2.5	2	2.75	3.33	0	#NULL!
0	0	4	2.41	2.33	4	2.88	2.67	0	#NULL!
0	0	4.53	2.94	3.67	2	2.5	1.83	0	#NULL!
0	0	3.35	1.65	3	1.83	3.25	2.5	0	#NULL!
0	0	4.29	2.71	3.67	3	3.38	2.83	0	#NULL!
0	0	3.82	3.06	3	3.33	3	2.67	0	#NULL!
0	0	3.59	2.65	4.83	3.5	3.63	2.67	0	#NULL!
0	0	4.06	2.35	2.83	3.17	3.5	2.17	0	#NULL!
0	0	4.12	2.41	4.67	2.17	2.75	1.83	0	#NULL!
0	0	3.29	2.06	2.67	2.17	3.5	1.83	0	#NULL!
0	0	3.29	1.94	4.5	2.83	3.63	3.5	0	#NULL!
0	0	3	2.12	4.33	2.5	3.88	2.5	0	#NULL!
0	0	3.06	2.59	2.33	3.33	2.75	2	0	#NULL!
0	0	4.06	3.29	3	3	2.5	2.67	0	#NULL!
0	0	3.35	1.71	5	2.5	4.13	3.17	0	#NULL!
0	0	4	2.12	2.67	3.5	3.75	2	0	#NULL!
0	0	3.53	1.41	3.5	2.67	1.75	2.33	0	#NULL!
0	0	3.71	2.59	2.5	2.83	2.63	2.5	0	#NULL!
0	0	4	2.88	3.33	2.33	3	2.33	0	#NULL!
0	0	3.06	2.88	1.67	2.67	3.5	1.5	0	#NULL!
0	0	3.12	2.76	3	3.17	2.63	2.83	0	#NULL!
0	0	3.82	1.88	4	3	3.5	2.83	0	#NULL!
0	0	3.53	2.76	4.17	3.33	3.13	2.83	0	#NULL!
0	0	3.88	2.59	3.5	3.5	2.75	3	0	#NULL!
0	0	4.29	3.53	2.83	3.33	2.13	3.5	0	#NULL!
0	0	4	2.41	4.67	1.83	3.38	3.67	0	#NULL!
0	0	4	2.47	3.67	3.5	3.38	2.5	0	#NULL!
0	0	4.18	2.82	4.5	3	2.25	2.5	0	#NULL!
0	0	4.18	3	2.33	2.83	2.38	2	0	#NULL!
0	0	3.59	2.29	3.17	3	3.13	2.33	0	#NULL!
0	0	4	3	3.5	3	2	1.67	0	#NULL!
0	0	4.06	2.18	1.5	3.33	3.38	1	0	#NULL!
0	0	3.71	2.65	3.17	3.33	3	3.17	0	#NULL!
0	0	3.41	1.94	3.5	3.17	3.38	2.67	0	#NULL!
0	0	3.76	2.71	3.83	3.17	3	2.33	0	#NULL!
0	0	3.06	3.18	3.33	2.83	3.38	2.67	0	#NULL!
0	0	4.53	1.82	3.17	2.17	3.13	2.83	0	#NULL!
0	0	3.59	3.88	3	4	3	2.67	0	#NULL!
0	0	4.41	2.41	4.17	2.17	1.88	3.33	0	#NULL!
0	0	3.76	4	3.83	3.17	2.75	3.67	0	#NULL!
0	0	3.59	2.18	3.5	3.5	3	3.67	0	#NULL!
0	0	3.59	2.47	3	3.5	3.13	1.67	0	#NULL!
0	0	3.18	1.94	2	2.5	2.5	2	0	#NULL!
0	0	4.53	3.76	4.33	2.83	2.13	3.33	0	#NULL!
0	0	4.41	2.82	3.83	2.67	3.5	1.67	0	#NULL!
0	0	3.24	2.47	1.33	2	3.5	1.33	0	#NULL!
0	0	4.59	2.41	4.67	2.5	2.38	3	0	#NULL!
0	0	2.94	2.47	3.5	3.67	3.38	3.17	0	#NULL!
0	0	3.53	2.82	2.5	2.67	3.25	2	0	#NULL!
0	0	3.12	2.29	3.33	3.33	3.88	2	0	#NULL!
0	0	3.41	2.35	3.33	3.67	2.88	2.5	0	#NULL!
0	0	3.82	2.65	3.5	2.33	2.63	2.67	0	#NULL!
0	0	4	2.65	2.67	2.83	2.38	2.5	0	#NULL!
0	0	3.24	2.24	2.67	3.5	3	3.17	0	#NULL!
0	0	4.12	3.06	4	2	3	2.33	0	#NULL!
0	0	3.65	2.71	3.67	3.83	2.63	1.67	0	#NULL!
0	0	2.94	3.35	2.83	2.17	3.63	1.17	0	#NULL!
0	0	4.06	3.18	3.33	3.5	3	2	0	#NULL!
0	0	3.88	3.18	3.33	3.67	3.38	3.17	0	#NULL!
0	0	4	1.41	3.5	4	2.88	1.83	0	#NULL!
0	0	3.24	2.47	3.17	2.67	3.25	2.33	0	#NULL!
0	0	3.65	2.59	2.83	2.33	3.5	2.67	0	#NULL!
0	0	4.24	1.94	2.17	3.5	2.38	2.17	0	#NULL!
0	0	4.24	2.06	5	2.67	2.38	2.67	0	#NULL!
0	0	3.59	2.82	3.5	3.17	3	3.17	0	#NULL!
0	0	3.71	2.53	4	4	3.75	2.67	0	#NULL!
0	0	3.71	1.82	3	2	2.88	2.67	0	#NULL!
0	0	3.71	2.94	2.83	2.33	2.75	1.83	0	#NULL!
0	0	2.29	2.88	3	2.83	4	2.33	0	#NULL!
0	0	3.59	2.24	4.33	3.5	3.63	3	0	#NULL!
0	0	4.12	2.88	4.33	4.17	2.63	3.5	0	#NULL!
0	0	4.12	2.76	4	4.33	3.13	2.33	0	#NULL!
0	0	3.71	2	2.5	3.83	2.75	3.33	0	#NULL!
0	0	4.06	3.06	2.5	4.17	2.5	2.67	0	#NULL!
0	0	3.53	2.35	3.83	2.67	3.5	2	0	#NULL!
0	0	3.53	3.35	4.33	3.5	2.25	4	0	#NULL!
0	0	2.65	3.29	3.5	1.67	3.75	2.67	0	#NULL!
0	0	3.53	2.53	3.33	3	2.5	2	0	#NULL!
0	0	3	3.94	2.67	3.67	4	3.67	0	#NULL!
0	0	4.06	3.35	4.83	3	3.25	2.67	0	#NULL!
0	0	3.94	3.47	4.17	3.33	2.13	3.5	0	#NULL!
0	0	3.29	1.71	2.67	1	3	1.33	0	#NULL!
0	0	3.71	2.35	3	3	3.25	2.33	0	#NULL!
0	0	3.94	3.88	4.17	3.83	1.75	4	0	#NULL!
0	0	3.41	1.94	2.83	3.5	4.25	1.33	0	#NULL!
0	0	3.29	3.12	3.17	2.83	3.38	1.83	0	#NULL!
0	0	3.71	3.53	2.17	3.67	2.25	2.67	0	#NULL!
0	0	2.71	3.12	3	3	3.25	2	0	#NULL!
0	0	3.47	3.18	3.5	2.33	3.63	2.33	0	#NULL!
0	0	4.12	2.76	4.17	4	2.75	2.67	0	#NULL!
0	0	3.24	1.53	3.17	4.17	2.88	1.33	0	#NULL!
0	0	3.29	2.35	3	2.67	3	1.67	0	#NULL!
0	0	4.29	2.18	4.17	3.5	2.13	2	0	#NULL!
0	0	4.06	3.88	4	3.5	3.63	3.67	0	#NULL!
0	0	3.82	3.35	3.5	3	2.75	2.33	0	#NULL!
0	0	3.76	3.06	3.33	2.67	3.5	3	0	#NULL!
0	0	2.29	3.06	2.5	2.33	4	3.33	0	#NULL!
0	0	4.06	2.82	2.83	2.5	3.5	1.17	0	#NULL!
0	0	1.24	2.06	4	3.83	3.25	3.5	0	#NULL!
0	0	3.35	2.88	3.67	3.17	3	3	0	#NULL!
0	0	3.76	3.12	4.67	3.5	2.25	3.5	0	#NULL!
0	0	4.18	2.47	4.67	2.17	2.75	2.5	0	#NULL!
0	0	4.18	2.65	3.67	4	2.5	2.83	0	#NULL!
0	0	3.71	3	3.83	3	3	2.83	0	#NULL!
0	0	4	3.18	3.83	4	3	2.5	0	#NULL!
0	0	2.53	1.76	3.83	2.33	3.38	2.83	0	#NULL!
0	0	4.18	2.76	2	3	2.63	2.5	0	#NULL!
0	0	3.71	3	3.83	3.83	3	3.33	0	#NULL!
0	0	3.88	2	4.17	2	3	1.67	0	#NULL!
0	0	4.06	2.76	3.5	3.83	3.75	1.67	0	#NULL!
0	0	3.82	3.24	3.67	3	3.13	2.33	0	#NULL!
0	0	3.82	3.47	4.17	2.83	3	3	0	#NULL!
0	0	2.94	3.12	3.33	3	2.75	2.83	0	#NULL!
0	0	3.76	3.88	2.33	2.67	2.5	2	0	#NULL!
0	0	4.47	1.35	2.67	1.83	3.38	1.67	0	#NULL!
0	0	3.71	2.24	2.67	3.67	3.13	2	0	#NULL!
0	0	2.94	3	2.83	3	3.38	2.33	0	#NULL!
0	0	4.88	2.18	4.33	1.67	1.13	4.33	0	#NULL!
0	0	3.47	2.12	3.83	2.17	3.88	2.67	0	#NULL!
0	0	2.82	2.53	3.33	3.5	3.38	1.5	0	#NULL!
0	0	3.41	3.35	3.5	3.33	2.38	3	0	#NULL!
0	0	3.06	3	3	2.83	3.13	3	0	#NULL!
0	0	3.29	1.53	3.5	2.5	3.63	2.5	0	#NULL!
0	0	3.94	2.29	3.67	3.67	4.63	2.33	0	#NULL!
0	0	4	3.12	4.5	3.67	2.13	2.67	0	#NULL!
0	0	3.35	2.53	3.17	2.33	4	2.17	0	#NULL!
0	0	4	2.82	4.67	3.17	2.88	3.17	0	#NULL!
0	0	3.88	2.59	3.83	3.83	2.63	2	0	#NULL!
0	0	3.24	2.06	4.17	2.83	3.25	1.83	0	#NULL!
0	0	4.35	1.94	4.5	2.33	3.13	2.5	0	#NULL!
0	0	4.06	3.18	3.5	4	4.13	2.33	0	#NULL!
0	0	4.53	2.76	3.17	3	2.88	2.33	0	#NULL!
0	0	3.76	4.06	4	4.17	3.13	2.67	0	#NULL!
0	0	3.18	2.65	4.17	2.67	3.13	2.17	0	#NULL!
0	0	4.12	2.94	2.33	3.5	3	1.17	0	#NULL!
0	0	3.76	2.59	4	3.67	2.25	2.17	0	#NULL!
0	0	4.12	3.12	3.67	4.33	2.5	2.17	0	#NULL!
0	0	3.24	3.18	3.33	2.83	2.75	2.33	0	#NULL!
0	0	3.59	2.47	2.83	3.67	3.25	2.33	0	#NULL!
0	0	3.88	3.35	4.17	3.67	2.38	3.17	0	#NULL!
0	0	3.82	2.53	2	2	2.5	2.5	0	#NULL!
0	0	3.06	2.82	2.67	3.33	3.75	2.17	0	#NULL!
0	0	3.18	1.71	4	2.33	3.13	3	0	#NULL!
0	0	3.18	2.47	4.33	3.33	3.25	3.33	0	#NULL!
0	0	3.76	2.12	4.33	3.5	3.13	2.67	0	#NULL!
0	0	3.94	2.24	4.33	3.33	3	3.67	0	#NULL!
0	0	4.47	3.53	3.5	3.5	2.25	3.17	0	#NULL!
0	0	4.24	2.47	2.67	3.83	2.63	1.83	0	#NULL!
0	0	2.71	2.71	2.83	2.5	3.75	2.33	0	#NULL!
0	0	3.12	2.35	3.5	2.17	3.38	2.33	0	#NULL!
0	0	3.47	2.47	4.5	3.83	2.13	2.83	0	#NULL!
0	0	3.76	1.94	3	2.33	2.88	1.5	0	#NULL!
0	0	3.76	2.71	3.67	2	3.13	2.33	0	#NULL!
0	0	3.82	3.41	4.33	3.17	3.13	1.17	0	#NULL!
0	0	3.18	2.53	2.5	3.83	3	2.33	0	#NULL!
0	0	3.94	3.12	4.67	4.33	2.25	3.83	0	#NULL!
0	0	3.53	2.24	3.33	2	2.88	2.67	0	#NULL!
0	0	3.94	3.29	3.67	3.5	2.25	3.33	0	#NULL!
0	0	3.71	3.47	3.5	2.33	3.13	3	0	#NULL!
0	0	4.76	3.35	2.67	3.67	2	2.67	0	#NULL!
0	0	3.94	3.06	3.5	4.33	3	2.33	0	#NULL!
0	0	3.88	2.12	3.5	2.83	2.25	2.17	0	#NULL!
0	0	3.41	2	2.33	3.17	3.38	1.83	0	#NULL!
0	0	3.24	3.18	4.67	3.33	3.75	2.33	0	#NULL!
0	0	3.18	3.24	4.67	3.33	3.5	2	0	#NULL!
0	0	4.29	3.59	4	2.67	2.75	1.67	0	#NULL!
0	0	4.24	3.35	2.5	4	2.38	2.5	0	#NULL!
0	0	1.94	1.24	2	1	3	2.33	0	#NULL!
0	0	3.82	3.12	4.33	2.5	1.75	3	0	#NULL!
0	0	4.18	3.59	3.67	3.5	2.5	2.67	0	#NULL!
0	0	3.94	2.41	2.17	2.83	2.75	1.67	0	#NULL!
0	0	3.82	2.76	3.33	3.17	3.63	3.67	0	#NULL!
0	0	3.47	2.88	3.5	3.83	4	1.67	0	#NULL!
0	0	3.82	2.53	3.17	3.67	4.38	2.33	0	#NULL!
0	0	3.59	2.18	4.5	2	2.88	1.33	0	#NULL!
0	0	4.24	2.41	3.5	3.67	2.5	2.67	0	#NULL!
0	0	3.88	2.76	3.5	3.67	3.63	2	0	#NULL!
0	0	3.82	3.29	1.83	3.5	2.63	2.83	0	#NULL!
0	0	4.76	2.29	3.5	2.83	2.38	1.83	0	#NULL!
0	0	3.71	2.41	2.67	2	3.63	2	0	#NULL!
0	0	3.47	2.71	3.67	3.83	2.88	2.33	0	#NULL!
0	0	3	3.12	2.17	3.67	3.63	3.83	0	#NULL!
0	0	3.82	3	3	3.67	1.88	1.67	0	#NULL!
0	0	3.59	2.82	3.17	3.33	3	2.33	0	#NULL!
0	0	3.88	2.24	3	4.83	2.75	2.83	0	#NULL!
0	0	3.18	2.53	2.33	3.33	3.38	2.67	0	#NULL!
0	0	4.06	2.94	3.83	2.17	2.75	2	0	#NULL!
0	0	3.82	3.06	3	3.67	3.13	3.5	0	#NULL!
0	0	2.88	2.88	3.17	2.17	3.25	1.83	0	#NULL!
0	0	3.12	2.53	3.5	2.67	3.5	1.83	0	#NULL!
0	0	3.29	2	4.33	2.17	4.38	2.5	0	#NULL!
0	0	1.94	1.47	1.67	1	3	1.67	0	#NULL!
0	0	3.47	2.47	2.67	3.33	3.75	2.17	0	#NULL!
0	0	4.18	3	3.5	3.67	3.13	2.17	0	#NULL!
0	0	3.53	2.29	3.33	3.67	2.75	2.67	0	#NULL!
0	0	3.94	3.53	3.67	2.33	3.25	3	0	#NULL!
0	0	4.24	2.76	2.33	2.83	3.38	2.17	0	#NULL!
0	0	3.59	3.53	3.5	3.5	2.63	2.33	0	#NULL!
0	0	3.94	2.65	3	3.67	2.5	3.17	0	#NULL!
0	0	3.59	3.06	3.33	3.33	3	2.17	0	#NULL!
0	0	4.12	2.53	4.5	2.5	3.25	3	0	#NULL!
0	0	3.76	2.88	3.17	3.67	3.13	2.5	0	#NULL!
0	0	4.35	4.47	3.67	4.17	1.88	2.67	0	#NULL!
0	0	3.76	2.82	3.5	3.17	3.13	2.5	0	#NULL!
0	0	3.88	2.71	3	2.67	3.88	2.33	0	#NULL!
0	0	4.47	3.24	4	3.67	2.25	3	0	#NULL!
0	0	3.76	2.76	3.5	2	3.75	2.5	0	#NULL!
0	0	3.53	3.06	3.5	2.17	3.13	1.5	0	#NULL!
0	0	4.18	2.35	3.67	2.67	3	1.83	0	#NULL!
0	0	2.47	2.59	3	3	3.88	2.67	0	#NULL!
0	0	3	3	3	3	3	3	0	#NULL!
0	0	3.88	3.65	4.83	2.67	3	2.83	0	#NULL!
0	0	3.29	2.59	4	3.67	3.13	2.67	0	#NULL!
0	0	4	2.82	2.17	3.5	2.75	2.33	0	#NULL!
0	0	2.71	3	4.83	2.83	2.63	2.83	0	#NULL!
0	0	4	2.35	4	2.83	3.25	3.17	0	#NULL!
0	0	4.18	2.82	4.17	3.33	1.75	3	0	#NULL!
0	0	4.47	2.24	3.83	4.17	2.63	2.83	0	#NULL!
0	0	3.18	2.47	4	3.5	3	3.17	0	#NULL!
0	0	4.12	3.12	3.5	3.17	3.25	1.83	0	#NULL!
0	0	3.06	2.06	2.67	2.5	3.75	1.5	0	#NULL!
0	0	4.47	2.76	4.67	2.5	2.38	2.5	0	#NULL!
0	0	3.88	1.76	4.67	1.67	4.25	3	0	#NULL!
0	0	3.94	2.65	3.5	2.83	3.25	1.83	0	#NULL!
0	0	3.24	2.12	2	2.67	4.25	2.67	0	#NULL!
0	0	2.53	4.18	3.17	3.67	2	2.67	0	#NULL!
0	0	3	2.53	4.83	3.5	4	2.17	0	#NULL!
0	0	4.53	4.29	5	5	2.5	4.33	0	#NULL!
0	0	3.47	2.59	3	3.17	2.38	1.33	0	#NULL!
0	0	3.53	2.53	2.83	2.5	3.63	2.17	0	#NULL!
0	0	4.24	2.88	3.5	3.67	2.38	3.17	0	#NULL!
0	0	3.06	2.82	3.33	2.5	3.38	2.5	0	#NULL!
0	0	3.94	2.65	3.5	3.67	3.88	2.83	0	#NULL!
0	0	3.88	2.29	4.5	2.83	2.75	2.33	0	#NULL!
0	0	4.18	2	2.5	4.17	3.63	2.33	0	#NULL!
0	0	2.76	2.06	4.17	2.17	3.75	1.67	0	#NULL!
0	0	2.88	3.06	3	2.83	2.88	2.67	0	#NULL!
0	0	4.41	3.82	4.17	3	2.88	3.17	0	#NULL!
0	0	3.65	3.35	3.5	2.67	2.38	2.33	0	#NULL!
0	0	3.29	2.18	4.17	4.17	3.13	2.67	0	#NULL!
0	0	4	3.65	3.17	3.83	3.13	2.5	0	#NULL!
0	0	3.71	2.53	2.83	3.5	3	2.33	0	#NULL!
0	0	3.94	3.35	3	3	2.5	2.83	0	#NULL!
0	0	3.94	2.29	3.5	3.67	3.25	2	0	#NULL!
0	0	3.76	2.53	3.5	2.83	3.38	1.83	0	#NULL!
0	0	4.47	1.94	3.17	2.67	3.63	3.17	0	#NULL!
0	0	3.18	2.71	3.67	3.5	3.63	3.17	0	#NULL!
0	0	2.94	2.94	3	3.33	3.25	2.17	0	#NULL!
0	0	3.12	2.94	2.83	3	2.75	3	0	#NULL!
0	0	3	1.82	3.5	3.67	4	3.33	0	#NULL!
0	0	4.41	2.53	3.5	3.5	2.88	2.5	0	#NULL!
0	0	3.65	3	3.83	3	3	3.17	0	#NULL!
0	0	4.24	2.35	3.5	3.17	4.5	3	0	#NULL!
0	0	3.65	2.35	3.17	3.17	3.5	2	0	#NULL!
0	0	4.06	2.76	2.83	2.83	2.63	2.5	0	#NULL!
0	0	4.24	3.12	3	3.5	3	3.33	0	#NULL!
0	0	3.71	2.65	4.33	2	3.25	2.33	0	#NULL!
0	0	3.59	1.29	3.83	3.67	3.13	2.67	0	#NULL!
0	0	3.35	2.41	3.5	3.33	2.75	3.33	0	#NULL!
0	0	3.82	3.06	4	2.83	2.75	2.67	0	#NULL!
0	0	3.41	3.06	4	3.5	2.5	3.33	0	#NULL!
0	0	3.35	3.76	4.5	3.17	2	3.33	0	#NULL!
0	0	3.94	3.06	4.83	4.33	2.38	2.17	0	#NULL!
0	0	2.82	1.65	3.67	1.83	3	2	0	#NULL!
0	0	3.65	3.24	3.67	2.67	3	3	0	#NULL!
0	0	3.35	3.47	2.83	3.17	2.5	3.33	0	#NULL!
0	0	3.47	2.71	3.67	2.83	4	2	0	#NULL!
0	0	4.18	2.41	2.83	2.5	2.5	3.83	0	#NULL!
0	0	4.24	3	2.83	3.5	2.75	1.5	0	#NULL!
0	0	3.12	2.59	3.33	3	3.88	2.17	0	#NULL!
0	0	3.94	2	2.67	3.67	2.75	2.17	0	#NULL!
0	0	3.94	2.35	3.67	1.83	2.5	3.17	0	#NULL!
0	0	3.94	2.59	3.67	3.5	3.75	2.33	0	#NULL!
0	0	3.88	2.29	2.5	1.17	3.75	1.67	0	#NULL!
0	0	4.06	2.53	4.17	4.33	2	1.67	0	#NULL!
0	0	3.59	2.76	4	2.67	3.88	3.33	0	#NULL!
0	0	4.35	3.12	4.5	2.83	2.88	2.17	0	#NULL!
0	0	2.88	2	1.67	3.33	2.88	1.83	0	#NULL!
0	0	3.12	3.06	3.5	3.17	2.13	2	0	#NULL!
0	0	3.94	2.82	2.83	3.33	3.38	2.17	0	#NULL!
0	0	3.47	2.76	3.67	2.5	3	1.5	0	#NULL!
0	0	3.35	2.59	3.5	3.17	2.63	1.83	0	#NULL!
0	0	3.53	1.76	3	3.5	3.5	2	0	#NULL!
0	0	3.94	2.18	3.83	3.83	2.63	3.33	0	#NULL!
0	0	4.29	3.76	4.33	4.17	2	2.5	0	#NULL!
0	0	4.47	3.76	2.83	2.5	3	2.83	0	#NULL!
0	0	3.65	2.29	3.5	4.17	2.88	2.5	0	#NULL!
0	0	4.06	2.59	3.67	4	2.63	2.83	0	#NULL!
0	0	4.47	2.94	5	4.17	2.38	3.67	0	#NULL!
0	0	3.24	2.47	4.67	2.83	2.5	2.67	0	#NULL!
0	0	4.24	3.71	3.83	3.33	2.5	2.5	0	#NULL!
0	0	3.35	2.18	3.83	2.5	2.88	3.5	0	#NULL!
0	0	4.18	3.71	3.17	2.33	1.75	4	0	#NULL!
0	0	3.59	2.65	3.33	3.83	3.38	1.67	0	#NULL!
0	0	3.94	2.82	4	3.83	2	2	0	#NULL!
0	0	3.41	3.59	4.5	3.33	2.13	3.67	0	#NULL!
0	0	3.35	1.35	3.83	2.67	2.75	1.67	0	#NULL!
0	0	3.94	2.18	4	2.83	3.25	1.83	0	#NULL!
0	0	3.18	2.47	2.5	2.83	2.88	2.5	0	#NULL!
0	0	4.12	2.24	2.83	3.5	2.75	2.17	0	#NULL!
0	0	4.24	2.18	3.83	4.67	3.38	3.67	0	#NULL!
0	0	3	3.06	4.17	2.33	3.25	2	0	#NULL!
0	0	2.76	2.12	2.33	3.5	3.25	2.83	0	#NULL!
0	0	4.24	2.35	3.83	2.5	2.5	3.17	0	#NULL!
0	0	3.65	2.24	3.67	3	2.75	2.83	0	#NULL!
0	0	4.12	2.88	2.33	2.83	2.75	2.67	0	#NULL!
0	0	3.65	3.06	3.33	4	2.5	3	0	#NULL!
0	0	3.35	2.06	3	3.17	2.75	2.83	0	#NULL!
0	0	3.82	2.53	3.83	3.67	2.75	2.5	0	#NULL!
0	0	3.88	2.82	3	3.67	3.25	2	0	#NULL!
0	0	3.47	2.59	3.17	3.5	3.63	2	0	#NULL!
0	0	3.82	1.94	3.5	2.17	3.5	2	0	#NULL!
0	0	4.47	2.12	1.83	2.33	2.88	1.5	0	#NULL!
0	0	3.65	2.94	4.33	2.5	3.5	3	0	#NULL!
0	0	3.47	3.18	2.67	3.17	3.38	1	0	#NULL!
0	0	3.82	2.76	4	3.33	2.63	2.67	0	#NULL!
0	0	4.82	3.53	3.33	3.83	1.88	2.67	0	#NULL!
0	0	4.12	2.76	3	3	2.5	3.17	0	#NULL!
0	0	3.88	2.88	3.67	4.67	2.88	3.67	0	#NULL!
0	0	3.12	3.12	2.67	3.33	3.88	1.83	0	#NULL!
0	0	3.53	2.35	3.5	2.17	3.13	2.33	0	#NULL!
0	0	4.29	3.29	3.83	3.83	2.75	4	0	#NULL!
0	0	4.35	1.65	4	3.17	3.13	3.17	0	#NULL!
0	0	2.82	3	3.17	2.5	3.13	3.17	0	#NULL!
0	0	2.76	2.82	3	2.17	3.63	2	0	#NULL!
0	0	3.24	2.35	2.83	3.33	3.5	2.83	0	#NULL!
0	0	3.71	2.06	2.83	2.67	3	1.83	0	#NULL!
0	0	4.35	2.47	4.17	1.67	3.75	3.17	0	#NULL!
0	0	4	2.82	3.33	2.5	2.13	3.83	0	#NULL!
0	0	3.65	3.41	4.83	2.17	4.38	1.5	0	#NULL!
0	0	3.35	2.65	2.33	2.67	2.5	2.83	0	#NULL!
0	0	4.29	3.18	4.5	4	2.25	3.83	0	#NULL!
0	0	3.82	2.53	3.33	3	2.75	2.67	0	#NULL!
0	0	3.47	3.12	3.17	3	3.38	2.67	0	#NULL!
0	0	3.65	3.06	3.33	2.67	2.5	2.67	0	#NULL!
0	0	4.12	3.47	3.5	4.33	2.63	3.17	0	#NULL!
0	0	3.24	2.94	2.5	2.5	3.13	2.83	0	#NULL!
0	0	4.06	2.47	3.83	3.67	2.5	2.67	0	#NULL!
0	0	4.53	4.24	5	4.17	3	3.17	0	#NULL!
0	0	4.24	3	2.33	4.33	2.63	3.17	0	#NULL!
0	0	3.76	2.06	2.67	2.67	3.38	2	0	#NULL!
0	0	3.76	3.06	2.83	2.83	2.88	3.17	0	#NULL!
0	0	3.59	2.12	2.5	2.67	3.13	2.17	0	#NULL!
0	0	3.94	2.35	2.33	2.67	2.38	3.33	0	#NULL!
0	0	4.76	2.88	3.5	2.5	1.75	3	0	#NULL!
0	0	4.41	3.59	4.5	3.5	2.25	3	0	#NULL!
0	0	3.18	2.24	4.67	1.83	3.5	2.17	0	#NULL!
0	0	3.24	3.18	3.33	4	3.25	2.67	0	#NULL!
0	0	3.71	3.12	4	3	2.38	3.5	0	#NULL!
0	0	2.29	2.47	3.83	3.5	2.38	2.5	0	#NULL!
0	0	3.65	2.35	3.5	3.17	3.25	1	0	#NULL!
0	0	2.24	2.82	3.5	3	3.13	1.83	0	#NULL!
0	0	3.88	2.35	4.5	2.83	3.63	2.67	0	#NULL!
0	0	3.82	3.06	2.5	3.17	3.63	2.17	0	#NULL!
0	0	3.47	2.88	4.67	3.67	2.25	2.83	0	#NULL!
0	0	3.76	3.06	4	4.33	2	2.83	0	#NULL!
0	0	3.12	2.47	3.5	3.5	3	3.17	0	#NULL!
0	0	4	2.65	3	2.33	2.63	3	0	#NULL!
0	0	4.65	1.59	4.17	3.17	4	2.33	0	#NULL!
0	0	3.71	2.59	4.83	4.67	3.13	2.67	0	#NULL!
0	0	4.29	3.06	3.83	3.83	2.63	3	0	#NULL!
0	0	3.59	2.59	3.83	2	2.38	1.83	0	#NULL!
0	0	3.59	2.35	3.33	2.67	3.5	3.5	0	#NULL!
0	0	3.59	2.06	4	2	3	2.5	0	#NULL!
0	0	3.76	2.06	2.5	2.17	3.13	2.33	0	#NULL!
0	0	3.94	3.59	4.5	5	1.63	3.83	0	#NULL!
0	0	3.35	3.24	2.83	3.33	3	2.33	0	#NULL!
0	0	3.59	3.06	3.83	3.83	2.25	2.83	0	#NULL!
0	0	4.29	2.59	4	3.67	2	3.67	0	#NULL!
0	0	4	2.12	4.33	3.17	2.75	2.5	0	#NULL!
0	0	4.12	3.06	4.33	2.83	2.5	3.33	0	#NULL!
0	0	3.35	2.88	3.33	3.33	2.5	3.5	0	#NULL!
0	0	4.59	2.88	3.67	2.33	1.88	1.83	0	#NULL!
0	0	4.35	3.35	3.5	3.33	2.75	2.67	0	#NULL!
0	0	3.47	2.82	4.17	3	3.5	2.67	0	#NULL!
0	0	4.29	1.53	4.5	2.83	3.75	1.67	0	#NULL!
0	0	4	2.65	1.5	2.17	3.38	2.17	0	#NULL!
0	0	3.82	2.59	3.17	1.67	3.38	3	0	#NULL!
0	0	3.53	3.76	3.67	4	3	3.67	0	#NULL!
0	0	3.94	2.65	4.33	4	3	2.83	0	#NULL!
0	0	3.35	2.29	4	3.33	2.63	2.67	0	#NULL!
0	0	3.82	2.88	2.33	3.67	3.13	3	0	#NULL!
0	0	3.18	1.29	3.67	1	3.75	2.33	0	#NULL!
0	0	3.53	3.71	2.83	4	3	3.17	0	#NULL!
0	0	3.41	2.53	2.83	2.5	3.13	2.5	0	#NULL!
0	0	4.41	2.94	4.67	2.83	2.13	3.17	0	#NULL!
0	0	3.88	2.24	3.17	2.83	3.63	2	0	#NULL!
0	0	3.12	1.88	4	3.83	3.38	1.5	0	#NULL!
0	0	3.47	2.59	2.5	2.83	3.5	2.33	0	#NULL!
0	0	3.41	2.12	3.5	3.67	2.13	3.67	0	#NULL!
0	0	3.76	2.88	4.17	3.5	3.63	4	0	#NULL!
0	0	4.47	2.82	2.83	3.83	2.25	4	0	#NULL!
0	0	4.88	3.06	3.83	2.67	2.5	3.17	0	#NULL!
0	0	3.35	3.88	3.5	4.17	2.38	2.83	0	#NULL!
0	0	2.94	2.47	3.67	2.5	3.25	2.33	0	#NULL!
0	0	4.35	2.59	4.5	3.67	2.63	3.67	0	#NULL!
0	0	2.41	1.82	2.17	2.17	3.38	2.67	0	#NULL!
0	0	4.18	3.18	2.5	2.67	2.25	3	0	#NULL!
0	0	4.06	2.24	2	1.83	3.38	1.83	0	#NULL!
0	0	4	2.24	3.17	3.17	3.38	2.5	0	#NULL!
0	0	4.53	3.06	4	3.17	3.63	1.67	0	#NULL!
0	0	1.59	2.41	3.67	2.83	4.63	1.33	0	#NULL!
0	0	3.71	2.76	4	2.5	2.63	2.5	0	#NULL!
0	0	3.59	2.71	3	3.17	3.38	2.5	0	#NULL!
0	0	3.94	1.59	3.17	3.17	2.75	1.67	0	#NULL!
0	0	2.65	4.18	3.67	3.17	2.75	3.33	0	#NULL!
0	0	3.47	3.29	2.67	3.67	2.63	2.17	0	#NULL!
0	0	3	3.59	4.67	3.83	2.5	3.83	0	#NULL!
0	0	4.06	3.06	3.5	2.67	2.5	2.33	0	#NULL!
0	0	3.53	2.24	2.17	3	3.63	1.67	0	#NULL!
0	0	3.71	2.06	2.5	4.17	2.88	1.17	0	#NULL!
0	0	4.06	2.65	2.5	2.67	2.88	2.33	0	#NULL!
0	0	3.53	3.59	2.5	3.5	3.38	2.33	0	#NULL!
0	0	3.06	2.06	4.17	4.17	2.75	2.17	0	#NULL!
0	0	3.82	2.35	4.17	3.67	3.5	2.83	0	#NULL!
0	0	3.35	2.47	4.17	2.83	2.88	1.83	0	#NULL!
0	0	3.24	2.53	4.5	2.5	4.38	2	0	#NULL!
0	0	3.82	2.41	4.33	3.17	3.38	1.83	0	#NULL!
0	0	3.65	1.41	2.67	2.67	3.13	3.5	0	#NULL!
0	0	3.76	2.94	3.17	3.83	2.63	3.17	0	#NULL!
0	0	3.76	2.41	4.17	3	2.63	2.67	0	#NULL!
0	0	3.71	2.41	3.33	3	2.88	2	0	#NULL!
0	0	3.82	2.12	3.5	3.67	2.75	2.33	0	#NULL!
0	0	3.94	2.29	3	3.33	2.88	1.33	0	#NULL!
0	0	3.65	2.82	2.83	3.17	4.13	1.33	0	#NULL!
0	0	3.82	3	3.83	3.67	2.75	2.67	0	#NULL!
0	0	2.59	3	3.5	3.17	2.88	1.67	0	#NULL!
0	0	3.76	3.18	4.83	4.5	2.13	3.5	0	#NULL!
0	0	4.47	3.29	4.83	3.17	3	2.83	0	#NULL!
0	0	3.71	2.59	4.5	3.5	2.75	1.67	0	#NULL!
0	0	3.94	1.76	3.5	2.83	3.13	2.67	0	#NULL!
0	0	3.41	2.82	3.83	1.67	2.38	2.17	0	#NULL!
0	0	3.59	2.65	3.67	3.33	2.75	3	0	#NULL!
0	0	4.41	2.41	4.17	2	2.25	2.67	0	#NULL!
0	0	3.71	2.59	4.5	3.33	3	3.83	0	#NULL!
0	0	3.24	3.24	4.17	4.17	3.63	2.17	0	#NULL!
0	0	3.53	3.82	4	2.67	2.25	2.83	0	#NULL!
0	0	3.47	2.82	4.17	2	3	3.5	0	#NULL!
0	0	3.82	1.82	4	1.67	2.88	2.5	0	#NULL!
0	0	3.24	2.06	3	3.5	3.38	3	0	#NULL!
0	0	4.65	2.35	4.67	4.83	2.38	4.33	0	#NULL!
0	0	3.82	2.29	4	4	4.88	1.83	0	#NULL!
0	0	3.53	1.76	2.33	2.33	2	1.83	0	#NULL!
0	0	3.59	2.76	3	3.17	3.75	1.17	0	#NULL!
0	0	3.59	2.59	3.17	2.67	3.75	1.83	0	#NULL!
0	0	2.94	2.82	3.5	3.17	3.25	2.5	0	#NULL!
0	0	4.24	2.88	2.17	2.5	1.88	2.83	0	#NULL!
0	0	3.76	2.76	4.33	3.33	2.25	3.83	0	#NULL!
0	0	3.53	1.88	3.67	3.83	3.88	1	0	#NULL!
0	0	4	2.88	3.83	3.67	2.88	3.33	0	#NULL!
0	0	3.71	1.65	4.5	3.5	3.13	3.33	0	#NULL!
0	0	3.65	2.47	3.17	2.5	4	2.83	0	#NULL!
0	0	3.88	2.82	4.83	4.67	2.13	1.67	0	#NULL!
0	0	3.59	2	4	4.17	2.63	3.5	0	#NULL!
0	0	3.65	2.53	4	2.17	2.75	2.33	0	#NULL!
0	0	3.76	2.18	4	2.17	3	2.83	0	#NULL!
0	0	3.82	2.88	3.5	2.67	3.38	2.33	0	#NULL!
0	0	3.88	3.24	4	3.33	2.25	3.67	0	#NULL!
0	0	3.35	2	3.5	2.67	2.88	2	0	#NULL!
0	0	4	3.94	3.33	4.33	2.5	2.33	0	#NULL!
0	0	4.24	3.41	2.83	2	3.75	3.33	0	#NULL!
0	0	4	3.12	3.83	3.33	3.5	2.5	0	#NULL!
0	0	3.53	2.18	4.67	2.17	4	1.67	0	#NULL!
0	0	2.94	3.88	4	3.5	3.75	2.67	0	#NULL!
0	0	4	2.24	3.83	1.67	2.38	1.83	0	#NULL!
0	0	4.71	3.29	4.67	4	2.13	2.5	0	#NULL!
0	0	2.82	2	3.17	3	3.25	2	0	#NULL!
0	0	3.24	1.88	2	1.5	2.88	1.5	0	#NULL!
0	0	4.71	2.53	3.17	1.67	2.38	2.17	0	#NULL!
0	0	3.41	2.24	3.33	2.67	2.88	2.17	0	#NULL!
0	0	3.65	1.94	4.17	3.33	1.88	2.83	0	#NULL!
0	0	3.59	3.12	4.33	2.5	2.88	4.17	0	#NULL!
0	0	4.18	3.35	3	2.83	2.38	1.83	0	#NULL!
0	0	3.94	2.76	3.67	3.67	3.13	2.17	0	#NULL!
0	0	3.53	2.76	4	3.33	2.63	3.33	0	#NULL!
0	0	3.29	2.12	2.83	3.67	3.13	1.83	0	#NULL!
0	0	4.53	3.18	4.33	3.83	2.88	2.17	0	#NULL!
0	0	3.18	2.65	4	2.17	3	2.5	0	#NULL!
0	0	3.41	3.12	3.5	3.17	2.88	2.33	0	#NULL!
0	0	3.47	3.47	4	3.5	2.63	3	0	#NULL!
0	0	4.53	3.06	2.83	2.33	3.13	2	0	#NULL!
0	0	3.71	3.41	2.83	3.83	3.63	2.67	0	#NULL!
0	0	3.41	2.59	2.5	3.67	2.88	2.17	0	#NULL!
0	0	3.76	3.53	4.33	4	2.88	3.17	0	#NULL!
0	0	3.82	2.41	3.17	2.67	3.38	2.67	0	#NULL!
0	0	4	2.18	3.67	2.5	3	3.5	0	#NULL!
0	0	3.29	2.18	4	3.33	3	3.33	0	#NULL!
0	0	2.35	2.47	3.33	3.17	3.5	3.17	0	#NULL!
0	0	3.88	2.35	3.5	3.67	2.38	2.17	0	#NULL!
0	0	4.41	2.35	4.33	3.83	3.63	3.5	0	#NULL!
0	0	2.71	3.41	3.33	3	3.75	2	0	#NULL!
0	0	4.06	2.47	3	2.17	3.38	1.5	0	#NULL!
0	0	3.88	3.35	3.83	3.33	3.88	1.83	0	#NULL!
0	0	4.24	3.18	3	3	4.63	1.5	0	#NULL!
0	0	4.41	4.35	3.83	3.17	3.13	3.17	0	#NULL!
0	0	3.29	2.12	2.5	1.67	4	2.17	0	#NULL!
0	0	3.12	2.29	2.33	2.83	3.25	2.5	0	#NULL!
0	0	2.94	2.94	3.33	2.67	3	4	0	#NULL!
0	0	4	2.94	3.67	2.17	2.63	3	0	#NULL!
0	0	2.88	2.41	4.5	3.17	4	1.67	0	#NULL!
0	0	4	3.24	4.33	2.83	3.13	2.67	0	#NULL!
0	0	3.18	2.35	4.5	3	4	2.17	0	#NULL!
0	0	2.35	2	2.33	2	3.13	2.17	0	#NULL!
0	0	3.47	2.47	2.67	3	4	2	0	#NULL!
0	0	3.41	2.65	3.17	3.17	3.13	3	0	#NULL!
0	0	3.18	2.88	5	3.83	2.13	4.17	0	#NULL!
0	0	3.65	2.47	3	3.33	3.88	2.83	0	#NULL!
0	0	3.76	2.53	3.17	4.83	2.38	2	0	#NULL!
0	0	4.41	2.71	3.17	3.17	2	4	0	#NULL!
0	0	3.71	1.94	4.17	2.33	3.13	1.67	0	#NULL!
0	0	3.71	2.24	2.67	4	4.13	1.83	0	#NULL!
0	0	4.06	1.71	4.33	2.17	4.13	1.67	0	#NULL!
0	0	3.88	2.59	4.5	2	5	1.67	0	#NULL!
0	0	3.88	2.94	2.67	3	3.63	3.33	0	#NULL!
0	0	4	3.24	3.67	1.83	3.5	2.17	0	#NULL!
0	0	4.06	3	4	3.5	2.13	2.17	0	#NULL!
0	0	4.29	3.65	2.33	3	2.63	2.33	0	#NULL!
0	0	2.59	2.76	4	3.17	3.25	2.67	0	#NULL!
0	0	4	2.59	4	3.67	3.5	3.5	0	#NULL!
0	0	4.65	2.59	4.17	3.83	3.13	1.33	0	#NULL!
0	0	3.12	2.12	2.83	2.83	3.13	1.67	0	#NULL!
0	0	3	2.76	3.83	3.17	4.25	2	0	#NULL!
0	0	2.65	2.71	4.33	2.67	3.38	2.5	0	#NULL!
0	0	3.71	2.29	3.83	3.17	2.38	3.5	0	#NULL!
0	0	3.82	2.18	3.17	3.67	3	1.83	0	#NULL!
0	0	3.76	3.35	3	3.67	2.5	2.67	0	#NULL!
0	0	3.06	2.94	4.17	3.33	3.38	1.17	0	#NULL!
0	0	4.35	3.06	2.83	2.67	2.75	3	0	#NULL!
0	0	3.35	3.53	2.67	4.83	3	2.67	0	#NULL!
0	0	3.47	2.76	4.33	4	1.88	3.17	0	#NULL!
0	0	3.12	3.12	3.33	2.5	3.75	3	0	#NULL!
0	0	4.47	2	3.5	3.5	2.13	3.33	0	#NULL!
0	0	3.94	2.35	3	2.67	3.38	2.33	0	#NULL!
0	0	2.29	2.24	5	3.83	3.63	3.17	0	#NULL!
0	0	3.41	3.71	3.83	3.17	3	2.67	0	#NULL!
0	0	3.41	2.88	4.33	2	2.88	1.83	0	#NULL!
0	0	4.12	3.18	3.33	3.5	2.75	2.17	0	#NULL!
0	0	3.94	3.35	3.67	3.5	3	1.67	0	#NULL!
0	0	4.24	2	3.5	2.67	2.63	1.83	0	#NULL!
0	0	3.65	2	3.17	1.83	2.63	1.33	0	#NULL!
0	0	4.76	2.47	4.83	3	3.13	2.83	0	#NULL!
0	0	3.94	2.71	3.67	3	1.88	2.5	0	#NULL!
0	0	3.06	2.06	3.5	4.17	4.13	4.17	0	#NULL!
0	0	4	1.94	4.5	3.67	3.5	4	0	#NULL!
0	0	3.47	3.82	3	3.83	3.5	2.83	0	#NULL!
0	0	3.71	2.94	4.5	2.67	3.25	2.67	0	#NULL!
0	0	4.18	1.65	2.67	3	4	1	0	#NULL!
0	0	3.06	2.82	3.33	3.67	2.63	3	0	#NULL!
0	0	4.71	2.29	3.67	3.17	2.75	2.33	0	#NULL!
0	0	4.65	2.94	4.17	2.5	2.75	2.17	0	#NULL!
0	0	3.41	2.94	2.5	2.83	2.88	3.5	0	#NULL!
0	0	3	2.47	4.5	2.5	3.13	3.17	0	#NULL!
0	0	4.29	3.35	3.67	3.17	2.38	3.33	1	#NULL!
0	0	4.35	3.18	1.83	2.33	3.38	1.5	1	#NULL!
0	0	3.47	4	4	4	2.88	3	1	#NULL!
0	0	3.41	2.41	3.17	3	2.88	2.33	1	#NULL!
0	0	3.47	3.29	3.67	3.33	2.63	3.67	1	#NULL!
0	0	3.53	3.47	2.67	2.67	3.5	3.17	1	#NULL!
0	0	3.59	3.59	3.67	3.33	2.88	3.83	1	#NULL!
0	0	1.94	1.47	1.67	1	3	1.67	1	#NULL!
0	0	3.82	3.59	4	3.17	3.25	3	1	#NULL!
0	0	3.65	2.82	3.33	3.33	2.38	3.83	1	#NULL!
0	0	3.18	3	2.67	3.33	3.25	2.67	1	#NULL!
0	0	3.82	3.06	2.33	3.17	4	2.67	1	#NULL!
0	0	3.94	3.94	3.83	2.5	3.38	3	1	#NULL!
0	0	3.65	2.76	4.17	2.67	3.5	2.17	1	#NULL!
0	0	4.12	3.35	2	2.83	2	2.33	1	#NULL!
0	0	2.65	3.41	3.67	3.5	3.38	1.83	1	#NULL!
0	0	4.18	3.82	3.83	4.17	3.13	2.67	1	#NULL!
0	0	3.18	3.53	2.5	1.83	4	2.67	1	#NULL!
0	0	4.35	3.47	3.5	2.83	2.5	3.67	1	#NULL!
0	0	2.82	2.71	3	3.33	3	3.33	1	#NULL!
0	0	3.65	3.71	3.33	4.33	3.75	1.83	1	#NULL!
0	0	2.24	2.59	3.33	2.5	2.38	2.83	1	#NULL!
0	0	3.53	4.24	4.33	3.33	2.5	3.83	1	#NULL!
0	0	3.88	3.24	2.83	3.33	2.63	2.17	1	#NULL!
0	0	3.71	2.59	2.5	3.17	3.25	2	1	#NULL!
0	0	3.24	3.41	3.67	3.5	3.5	2.17	1	#NULL!
0	0	2.76	3.76	1.83	2.67	3.25	2.83	1	#NULL!
0	0	3.12	3.29	3.17	3.83	2.38	3	1	#NULL!
0	0	3.18	4.12	3	2.67	2.38	2.67	1	#NULL!
0	0	3.94	4.59	3.83	3	1.88	3.83	1	#NULL!
0	0	3.88	4	2.83	2.83	3.25	2.5	1	#NULL!
0	0	4.59	2.41	4.83	2	3.38	2.67	1	#NULL!
0	0	4	2.82	3.33	3	3.13	2.33	1	#NULL!
0	0	4.18	4.12	4	3.17	2.75	2.67	1	#NULL!
0	0	3.59	3.35	4.17	3.67	3.38	3.83	1	#NULL!
0	0	3.53	3.24	2.83	2.17	3.25	2.5	1	#NULL!
0	0	3.82	3.29	4.33	2.83	2.13	2.83	1	#NULL!
0	0	3.59	3.47	2.67	3.33	2.63	3.33	1	#NULL!
0	0	3.65	3.71	4.33	2.67	2.63	3.83	1	#NULL!
0	0	3.35	2.88	2.33	3.83	3.25	2.17	1	#NULL!
0	0	3.88	2.76	3.5	1.17	3.75	3.17	1	#NULL!
0	0	3.65	3.82	3.67	3.33	3.25	2.33	1	#NULL!
0	0	4.12	2.29	3.5	2	2.5	2.83	1	#NULL!
0	0	3.76	3.94	3.83	2.83	3.25	3	1	#NULL!
0	0	3.76	3.18	4.83	3.33	2.5	3	1	#NULL!
0	0	3.29	3.29	2.83	2.83	2.75	2.33	1	#NULL!
0	0	3.29	4.41	4.5	4	2.75	3.5	1	#NULL!
0	0	3.76	2.71	2.33	3	3.25	2.5	1	#NULL!
0	0	3.06	4.06	1.83	1.5	2.13	1.67	1	#NULL!
0	0	3.41	2.41	2.83	2.5	2.75	3	1	#NULL!
0	0	3.65	3.29	3.5	1.67	2.25	2.5	1	#NULL!
0	0	2.76	2.71	4	2.33	3.63	2.67	1	#NULL!
0	0	4.06	3.47	3.83	3	3.5	3.67	1	#NULL!
0	0	3.71	3.76	3.5	3.33	3.13	3.17	1	#NULL!
0	0	3.59	3.41	2.83	2	3.38	3.83	1	#NULL!
0	0	3.41	2.59	1.33	2.33	3.38	1.5	1	#NULL!
0	0	3.59	3.71	3.33	4	3.25	3	1	#NULL!
0	0	3.82	4.12	3.17	3.67	3	2.5	1	#NULL!
0	0	3.59	4.18	3.17	3.83	2.63	2.67	1	#NULL!
0	0	3.65	2.41	4	3	2.75	3.67	1	#NULL!
0	0	3	2.47	4.5	4	2.25	3.17	1	#NULL!
0	0	3.12	3.12	4	4.33	3	2.17	1	#NULL!
0	0	3.47	2.59	2.67	3.17	2.5	2.17	1	#NULL!
0	0	4.24	4.06	3.83	4.33	2.75	2.67	1	#NULL!
0	0	3.82	3.65	4.83	4.33	2.75	2.67	1	#NULL!
0	0	3.94	2.88	3.5	4.17	3.88	2.5	1	#NULL!
0	0	3.59	3.76	4.17	3.67	3.5	3.67	1	#NULL!
0	0	3.76	3.59	3.83	3.67	3.5	2	1	#NULL!
0	0	4.35	3.35	4	4.5	2.63	2.5	1	#NULL!
0	0	3.29	3.06	3.33	1.83	2.88	3.83	1	#NULL!
0	0	3.59	3.82	3.5	3.67	3	2.67	1	#NULL!
0	0	1.94	1.47	1.67	1	3	1.67	1	#NULL!
0	0	3.65	2.71	2.67	2.67	3.5	1.5	1	#NULL!
0	0	3.24	3.18	2.67	3.67	2.63	2.5	1	#NULL!
0	0	4	4	4	2.33	2.88	2.83	1	#NULL!
0	0	3.47	3.94	3.33	3.67	2.88	2.83	1	#NULL!
0	0	3.47	2.94	4.5	3.5	4	2.33	1	#NULL!
0	0	4.71	3.53	3.33	2.33	2.5	2	1	#NULL!
0	0	3.18	2.76	3.67	2.5	2.88	2.67	1	#NULL!
0	0	2.35	3.29	3	3	4	2.17	1	#NULL!
0	0	3.59	3.82	3.83	4.17	3	2.5	1	#NULL!
0	0	2.71	2.59	2.17	3.67	3.88	2	1	#NULL!
0	0	3.88	2.88	4.17	2.5	2.63	3.17	1	#NULL!
0	0	4.24	4	2.67	4	1.88	3	1	#NULL!
0	0	3.94	3.59	3.67	2.67	2.38	3.17	1	#NULL!
0	0	4	3.06	3.67	4.17	3.25	3.5	1	#NULL!
0	0	3.35	3.82	3.83	3.83	3.38	3.67	1	#NULL!
0	0	2.59	2.53	5	2.67	4.5	3.5	1	#NULL!
0	0	3.47	4	3	2.83	3.25	3.17	1	#NULL!
0	0	4.06	3.35	3.5	2.33	3	3.17	1	#NULL!
0	0	3.12	3.88	4.83	5	2.63	2.83	1	#NULL!
0	0	4.47	3.35	3.17	2	3.13	3	1	#NULL!
0	0	4.24	3.59	3.83	3.33	2.63	2.5	1	#NULL!
0	0	4.29	3.88	4.67	2.33	3	2.67	1	#NULL!
0	0	2.65	2.53	2.5	2.5	3.38	2.5	1	#NULL!
0	0	3.82	3.06	3.17	3.83	3.63	3	1	#NULL!
0	0	3.41	3.59	3.17	4	3.75	2	1	#NULL!
0	0	4.35	2.71	3.33	4.17	3	1.83	1	#NULL!
0	0	3	3	3	3	3	3	1	#NULL!
0	0	3.47	2.24	3	3.33	2.75	1.67	1	#NULL!
0	0	3.65	3.53	2.33	3.17	3.25	3	1	#NULL!
0	0	2.88	3.06	4	3.17	2.63	1.67	1	#NULL!
0	0	3.53	3.18	3.33	3.83	2.63	2.83	1	#NULL!
0	0	3.76	3.24	3	2.33	3	3	1	#NULL!
0	0	2.76	2.76	3.67	2.33	3.13	3.67	1	#NULL!
0	0	3.41	3	3.83	2.67	3	2.33	1	#NULL!
0	0	3.71	3.24	2.5	3.33	3.25	2	1	#NULL!
0	0	2.59	2.82	3.17	2.83	3.5	2.33	1	#NULL!
0	0	3.65	3.47	3.33	2.33	3	2.83	1	#NULL!
0	0	4.18	3.65	3.83	4	2.63	4.33	1	#NULL!
0	0	4.18	3.18	4.33	2.33	3.38	3	1	#NULL!
0	0	3.76	2.71	3.67	4.17	2.5	3	1	#NULL!
0	0	3.18	4.35	2.17	4.17	2	1.5	1	#NULL!
0	0	4	2.47	3.67	3.33	2.38	2.83	1	#NULL!
0	0	3.88	2.88	2.83	3	3.38	2.17	1	#NULL!
0	0	3.18	3.35	4	2.5	3.25	3.67	1	#NULL!
0	0	3.65	4.24	3.5	3.33	2.38	3.5	1	#NULL!
0	0	3.65	2.88	4	3	2.38	4	1	#NULL!
0	0	4.12	3.76	5	2.17	3	4.33	1	#NULL!
0	0	3.24	2.88	3	3	2.75	3.5	1	#NULL!
0	0	3.94	3.88	5	3.33	2.5	3	1	#NULL!
0	0	4.53	3.18	2.67	3.67	2.75	2.5	1	#NULL!
0	0	4.29	4.53	4.5	4	2.63	3.17	1	#NULL!
0	0	4.71	3.29	3.83	2.5	2.5	2.17	1	#NULL!
0	0	3.71	2.94	2.83	3	3.88	3	1	#NULL!
0	0	3.71	3.06	3.5	2.5	2.88	2.5	1	#NULL!
0	0	3	3	3	3	3	3	1	#NULL!
0	0	3.12	4.06	3.5	3.5	3.5	2	1	#NULL!
0	0	3.29	3.18	3.33	4	3.5	3.5	1	#NULL!
0	0	3.82	3.65	2.67	3.67	2.13	4	1	#NULL!
0	0	2.76	3.53	3.5	3.67	3.25	2.67	1	#NULL!
0	0	3.35	3.41	3	3.5	2.88	2.67	1	#NULL!
0	0	3.18	2.88	3	2.17	3.38	1.67	1	#NULL!
0	0	4.47	3.94	2.83	3.17	3.38	1.83	1	#NULL!
0	0	3.94	3.76	2.17	2.83	2.5	1.67	1	#NULL!
0	0	3.71	2.59	4.33	3.33	2.38	3.17	1	#NULL!
0	0	3.47	3.12	4	3	3.38	3	1	#NULL!
0	0	3.29	3.59	3.5	3	2.63	3	1	#NULL!
0	0	3.65	4.88	3.5	3.33	3.13	1.83	1	#NULL!
0	0	4	2.71	3.83	1.67	3.5	3.33	1	#NULL!
0	0	2.88	3.94	2.5	2.67	3.13	1.67	1	#NULL!
0	0	3.06	3.53	3.33	3.17	3.5	3.33	1	#NULL!
0	0	3.06	3.59	4.33	3.83	4.88	2.33	1	#NULL!
0	0	3.12	3.06	4.5	4	4	2.83	1	#NULL!
0	0	3	3.65	3.5	2.33	2.63	3.17	1	#NULL!
0	0	3.88	3.88	4.33	3.33	3.13	2.5	1	#NULL!
0	0	3.41	4.12	3.83	3.83	2.88	3.5	1	#NULL!
0	0	3.59	4.06	4	3.67	3.38	3	1	#NULL!
0	0	3.71	3.47	2.5	3.5	4	2.5	1	#NULL!
0	0	3	3.35	2.67	4.17	2.75	2.5	1	#NULL!
0	0	4.29	3.94	3.5	3.5	2.13	1	1	#NULL!
0	0	4.47	3.82	4.83	3.67	1.63	4.5	1	#NULL!
0	0	3.88	3.82	3.83	3.67	3	2.83	1	#NULL!
0	0	3.47	3.76	2.5	3.17	2.88	2	1	#NULL!
0	0	1.88	4.29	4	2.67	4.38	3.33	1	#NULL!
0	0	3.47	2.76	3.83	3.5	2	3	1	#NULL!
0	0	4	3.88	4	4.17	2.63	4	1	#NULL!
0	0	3.76	3.47	2	2.17	3	3.17	1	#NULL!
0	0	3.88	2.35	4.17	3.33	1.88	3	1	#NULL!
0	0	3.71	4.29	3.67	2.67	2.63	2.67	1	#NULL!
0	0	3.59	2.24	4	2	3.88	2.5	1	#NULL!
0	0	3.94	3.71	2.67	3.33	2.5	2.33	1	#NULL!
0	0	4.06	3.82	3.5	3.33	2.5	2.33	1	#NULL!
0	0	3.06	2.76	3.33	2.67	3.13	3.67	1	#NULL!
0	0	3.35	3.65	3.83	3.17	3.75	2.83	1	#NULL!
0	0	4.41	3.29	4.83	3.5	2.25	3.17	1	#NULL!
0	0	3.18	3.82	3.5	3.5	3.63	2.17	1	#NULL!
0	0	4.24	3.47	3.33	3.5	2.75	3	1	#NULL!
0	0	3.47	2.53	4.17	2.67	2.25	4.5	1	#NULL!
0	0	3.47	2.71	3.33	3.67	3.38	2	1	#NULL!
0	0	4	3.06	2.5	3.83	2.63	1.33	1	#NULL!
0	0	3.76	2.88	4.83	2.5	3.5	4	1	#NULL!
0	0	3.71	3.47	4	2.67	2.5	2.33	1	#NULL!
0	0	3.76	4.29	2.5	4.33	3.5	1.17	1	#NULL!
0	0	3.71	2.76	4.17	2.5	2.38	3.33	1	#NULL!
0	0	4.24	3.65	3.67	2.17	2.88	3.17	1	#NULL!
0	0	4.41	4	3.83	4.17	3.13	3.5	1	#NULL!
0	0	4.12	3.65	3.17	3	3.5	1.5	1	#NULL!
0	0	3.47	3.29	3	3.5	3.38	3	1	#NULL!
0	0	3.82	4.29	3	3.17	2.5	3	1	#NULL!
0	0	3.35	4.35	3	2.5	3.13	2.33	1	#NULL!
0	0	3.59	3.65	3.5	3.67	3.63	2	1	#NULL!
0	0	4.18	3.82	2.17	3	2.75	3	1	#NULL!
0	0	3.12	3.82	3	2.83	3.88	2	1	#NULL!
0	0	3.06	3.06	3	3	3	3	1	#NULL!
0	0	3.88	2.88	3.5	2.5	2.38	1.33	1	#NULL!
0	0	3.47	4.65	3.17	3.67	2.88	2	1	#NULL!
0	0	3.53	3.29	4	2.67	2.25	4.17	1	#NULL!
0	0	4.65	3.47	4.17	4.17	2.38	4.67	1	#NULL!
0	0	3.29	3.18	3.17	2.5	2.88	2.17	1	#NULL!
0	0	3.65	2.71	2	2.67	3.38	2	1	#NULL!
0	0	4.06	3.41	3.5	3.33	3	3.33	1	#NULL!
0	0	3.65	3.41	3.5	3	3.5	3	1	#NULL!
0	0	4.65	3.59	4	4.17	1.88	4.17	1	#NULL!
0	0	3.35	3.12	3.17	3.33	2.63	3	1	#NULL!
0	0	3.35	3.47	4.67	2.5	3	4	1	#NULL!
0	0	4.24	3.94	3.33	4.17	2.88	2.83	1	#NULL!
0	0	3.18	3.71	3.67	4.17	3	2.33	1	#NULL!
0	0	4.35	4.53	3.33	3	2.88	3.67	1	#NULL!
0	0	3.71	4.18	4.33	2.5	3.25	2.67	1	#NULL!
0	0	3.71	3.24	2.83	3	3.13	3.33	1	#NULL!
0	0	3.88	3.12	3.17	3.33	3.5	3	1	#NULL!
0	0	3.53	3.06	3.17	2.33	3.63	2.5	1	#NULL!
0	0	2.59	3.12	3.17	3	3.25	1.33	1	#NULL!
0	0	3.18	2.94	3.83	3.33	2.88	2.5	1	#NULL!
0	0	3.24	4.12	3.83	4.5	4.25	4.33	1	#NULL!
0	0	1.82	3.71	4.67	4.67	2.25	1.83	1	#NULL!
0	0	2.88	3.06	3.5	3.17	3.13	3.17	1	#NULL!
0	0	3.82	3.24	3.83	3	3.13	3.5	1	#NULL!
0	0	3.35	4.06	2.5	3.17	3.63	1.5	1	#NULL!
0	0	3.82	2.53	2.5	3.67	3	2.33	1	#NULL!
0	0	3.53	3.41	2.33	3	3.25	3.17	1	#NULL!
0	0	3.47	2.94	2.17	2	3.25	2	1	#NULL!
0	0	3.76	2.88	4	2.33	2.38	3.5	1	#NULL!
0	0	4.06	3.12	4.33	3	1.88	2.5	1	#NULL!
0	0	3.47	4.12	4.33	3.5	3.63	3.33	1	#NULL!
0	1	2.29	2.88235	5	4	3.625	3	0	#NULL!
0	1	4.82	2.70588	3	1.66667	2.5	2.33333	0	#NULL!
0	1	4.41	3.82353	3.83333	2	2.625	2.66667	0	#NULL!
0	1	4.47	3.52941	4.66667	3.66667	3	4	0	#NULL!
0	1	4.65	2.52941	3.5	3.16667	1.75	3	0	#NULL!
0	1	3.88	3	4.83333	3.83333	3.5	3.66667	0	#NULL!
0	1	4.24	3.29412	4.66667	2.16667	1.5	4.33333	0	#NULL!
0	1	3.41	3	4.16667	2.66667	2.75	4.16667	0	#NULL!
0	1	3.76	2.11765	4.5	3.5	1.375	1.66667	0	#NULL!
0	1	4.65	3.05882	2.16667	3	1.5	3.16667	0	#NULL!
0	1	4.06	2.23529	4.5	4	2.25	1.5	0	#NULL!
0	1	3.88	3.88235	4	4.16667	1.75	3.5	0	#NULL!
0	1	4.18	3.35294	3.5	3.33333	2.875	3.16667	0	#NULL!
0	1	3.94	3.29412	4.83333	3.66667	2.625	4	0	#NULL!
0	1	3.94	3.82353	4.66667	3.5	2.625	3.33333	0	#NULL!
0	1	4.12	3.29412	4	3.83333	2.125	4.33333	0	#NULL!
0	1	4.47	3.41176	4.83333	4.33333	2.625	3	0	#NULL!
0	1	3.47	3.76471	5	3.16667	3.75	3	0	#NULL!
0	1	4.18	3	4.66667	2.5	3	2.83333	0	#NULL!
0	1	4.41	2.88235	4	2.5	2.75	3.83333	0	#NULL!
0	1	4	2.70588	3.66667	2.5	2.25	3.83333	0	#NULL!
0	1	4.65	2.76471	3.5	2.5	2.5	3.66667	0	#NULL!
0	1	4.29	2.76471	4.5	4.33333	2.125	2.83333	0	#NULL!
0	1	3.76	2.41176	4.5	3.16667	2.875	3.66667	0	#NULL!
0	1	4.88	2.64706	4	2.33333	3	3.66667	0	#NULL!
0	1	4.53	3.17647	4	3	2.125	3.33333	0	#NULL!
0	1	4.06	1.76471	4.16667	3.33333	3	1.66667	0	#NULL!
0	1	4.76	3	4	3.66667	1.75	4	0	#NULL!
0	1	4.53	3.17647	3.5	3.66667	2.875	2.66667	0	#NULL!
0	1	4.47	3.35294	4.66667	4.33333	2.5	4.5	0	#NULL!
0	1	4.88	3.47059	3.83333	2.83333	1.375	3.16667	0	#NULL!
0	1	4.41	3.05882	3.5	2.16667	3	3.66667	0	#NULL!
0	1	4.59	2.70588	4.5	3.5	2.625	4	0	#NULL!
0	1	4.24	3.05882	4.33333	4.66667	1.875	3.16667	0	#NULL!
0	1	4.59	2.41176	2.33333	2.83333	2	1.66667	0	#NULL!
0	1	4.35	3.64706	3.83333	4.66667	1.75	3.83333	0	#NULL!
0	1	4.24	2.64706	4	2.5	2.875	3.33333	0	#NULL!
0	1	4.12	2.82353	1.83333	3.16667	3.625	1.16667	0	#NULL!
0	1	2.82	2.47059	4.5	3.5	2.625	3	0	#NULL!
0	1	3.94	2.82353	4	2.16667	3.125	2.33333	0	#NULL!
0	1	3.76	2.52941	4.5	2.33333	2.375	3.16667	0	#NULL!
0	1	4.12	2.29412	4.33333	4.33333	1.5	4.16667	0	#NULL!
0	1	4.88	2.70588	4.5	2.66667	2.875	3.66667	0	#NULL!
0	1	4.53	3.35294	4.66667	2.5	1.75	3	0	#NULL!
0	1	3.41	2.35294	4.66667	3.5	3.375	4.5	0	#NULL!
0	1	4.24	3.82353	4.5	2.83333	2.125	3.33333	0	#NULL!
0	1	3.94	2.94118	4.66667	4	1.875	3.16667	0	#NULL!
0	1	4.71	1.82353	3.66667	2.16667	2.625	3.16667	0	#NULL!
0	1	4.06	1.82353	3.83333	2.83333	3.5	2.16667	0	#NULL!
0	1	4.18	1.76471	3.66667	1.83333	3.625	3.16667	0	#NULL!
0	1	4.41	4	3	2.16667	3	3.5	0	#NULL!
0	1	3.76	3.82353	2.83333	3	2.375	3.5	0	#NULL!
0	1	4.12	4.11765	3.83333	2.16667	2.5	2	0	#NULL!
0	1	4	2.76471	3	1.5	2.5	3	0	#NULL!
0	1	4.53	2.52941	3.66667	3.16667	2.25	3	0	#NULL!
0	1	3.24	3.41176	4.5	2.5	2.625	2.5	0	#NULL!
0	1	4.06	2.58824	4.5	3	2.375	2.16667	0	#NULL!
0	1	4.53	4.29412	3	2.16667	2.875	4.33333	1	#NULL!
0	1	4.06	3.58824	4.16667	4.83333	2.75	3.33333	1	#NULL!
0	1	4.41	3.23529	4.83333	4.16667	2.625	3.83333	1	#NULL!
0	1	4.41	3	3.33333	3.5	4	3.33333	1	#NULL!
0	1	4.76	3.11765	4.66667	3	2.25	3.66667	1	#NULL!
0	1	3.82	3.64706	4.16667	3	3.375	3.16667	1	#NULL!
0	1	4.88	3.41176	5	4.16667	2.375	4.16667	1	#NULL!
0	1	3.88	3.05882	4.16667	2.5	2.5	2.66667	1	#NULL!
0	1	4.35	4	4.5	4	2.375	4.5	1	#NULL!
0	1	4.94	4.29412	4.83333	4.33333	1	4	1	#NULL!
0	1	4.06	2.17647	4.16667	3.66667	2.375	2.5	1	#NULL!
0	1	3.88	4.05882	4.5	3.5	3.25	2.5	1	#NULL!
0	1	3.76	3.94118	4.33333	3.33333	2.625	4	1	#NULL!
0	1	4.06	3.52941	5	3.83333	2.25	2.5	1	#NULL!
0	1	3.94	3.29412	2.5	4	3.625	2.33333	1	#NULL!
0	1	2.71	3.11765	2.83333	2.16667	3	2.66667	1	#NULL!
0	1	2.47	3.94118	5	3.16667	3.875	3.83333	1	#NULL!
